# Supplementary material for: Bis([μ-bis­(diphenyl­phosphino)methane-1:2κ2 P:P′]nona­carbonyl-1κ3 C,2κ3 C,3κ3 C-{tris­[4-(methyl­sulfan­yl)phen­yl]arsine-3κAs}-triangulo-triruthenium(0)) dichloro­methane monosolvate
Source: Acta Crystallogr Sect E Struct Rep Online. 2010 Aug 21;66(Pt 9):m1150–1. doi: 10.1107/S160053681003093X (PMC3008007; doi:10.1107/S160053681003093X)
Supplement: Supplementary file 2 [file e-66-m1150-Isup2.hkl]

# 
# h,k,l, Fc-squared, Fo-squared, sigma(Fo-squared) and status flag 
# 
data_I
_shelx_title ' iak20c_0m in P-1 (100K)' 
_shelx_refln_list_code          4 
_shelx_F_calc_maximum      310.09 
_exptl_crystal_F_000      1418.00 
_reflns_d_resolution_high  0.6167 
 
loop_ 
 _symmetry_equiv_pos_as_xyz 
 'x, y, z' 
 '-x, -y, -z' 
 
_cell_length_a    10.8077 
_cell_length_b    12.6180 
_cell_length_c    20.9478 
_cell_angle_alpha  94.539 
_cell_angle_beta   98.228 
_cell_angle_gamma 103.212 
 
_shelx_F_squared_multiplier     1.000 
 
loop_ 
 _refln_index_h 
 _refln_index_k 
 _refln_index_l 
 _refln_F_squared_calc 
 _refln_F_squared_meas 
 _refln_F_squared_sigma 
 _refln_observed_status 
   2   0   0       46.19      141.67      7.22 o 
   3   0   0      202.27      164.61      6.60 o 
   4   0   0     5992.20     6138.52     46.13 o 
   5   0   0     4613.38     5311.23     37.88 o 
   6   0   0       65.23      131.72      5.09 o 
   7   0   0     4307.45     4417.19     44.51 o 
   8   0   0     1345.49     1171.18     16.29 o 
   9   0   0     3723.49     3628.74     46.47 o 
  10   0   0       22.15       -6.37     11.55 o 
  11   0   0        7.41        1.70     12.75 o 
  12   0   0     2058.27     2235.24     35.89 o 
  13   0   0     4432.56     4448.99     66.54 o 
  14   0   0       38.60      110.43     25.01 o 
  15   0   0      740.00      756.43     41.23 o 
  16   0   0      349.85      271.94     28.67 o 
 -17   1   0      483.82      406.94     60.81 o 
 -16   1   0      529.46      484.06     31.58 o 
 -15   1   0      802.48      767.20     34.38 o 
 -14   1   0      296.12      254.67     29.54 o 
 -13   1   0       13.67       -2.13     15.67 o 
 -12   1   0     1074.41     1130.99     25.01 o 
 -11   1   0      425.90      464.91     22.21 o 
 -10   1   0     5371.88     5245.50     78.74 o 
  -9   1   0     1313.73     1258.87     18.37 o 
  -8   1   0       20.51       38.83      4.34 o 
  -7   1   0     2722.45     2593.59     21.79 o 
  -6   1   0     5315.76     5151.15     34.67 o 
  -5   1   0     4630.10     4648.54     33.63 o 
  -4   1   0     5687.12     5350.59     38.47 o 
  -3   1   0     2680.05     3083.96     35.58 o 
  -2   1   0    14443.40    15478.57     95.92 o 
  -1   1   0    17137.40    17944.82    202.60 o 
   0   1   0    57035.42    48448.01   2295.26 o 
   1   1   0    16257.82    16897.91    100.61 o 
   2   1   0        8.11        1.42      2.34 o 
   3   1   0    22714.63    23493.78    143.73 o 
   4   1   0     1000.07      984.99     11.23 o 
   5   1   0      609.35      628.52      8.53 o 
   6   1   0      344.47      370.32      8.07 o 
   7   1   0     1486.89     1609.74     17.00 o 
   8   1   0      886.46      976.98     14.75 o 
   9   1   0     1649.75     1706.04     26.81 o 
  10   1   0      281.09      221.45     19.72 o 
  11   1   0     1117.21     1066.15     31.17 o 
  12   1   0     5184.75     5401.48     61.30 o 
  13   1   0     5266.11     5290.73    128.89 o 
  14   1   0     1271.02     1320.29     47.90 o 
  15   1   0       73.80       57.64     27.48 o 
  16   1   0      269.17      194.10     33.34 o 
 -17   2   0      397.18      381.96     36.92 o 
 -16   2   0       84.69       75.71     26.53 o 
 -15   2   0      745.74      731.74     33.73 o 
 -14   2   0      715.19      666.85     30.54 o 
 -13   2   0     3223.63     3318.66     63.27 o 
 -12   2   0      155.12      162.32     13.15 o 
 -11   2   0     4656.89     4687.32     74.99 o 
 -10   2   0     8689.49     8896.94     92.94 o 
  -9   2   0       45.29       45.48      7.24 o 
  -8   2   0     2971.71     2900.94     22.82 o 
  -7   2   0     3027.53     2963.92     21.73 o 
  -6   2   0    11611.42    11623.66     64.88 o 
  -5   2   0    30047.59    29161.85    156.60 o 
  -4   2   0     4511.10     5288.03     32.02 o 
  -3   2   0    12426.22    12783.78     80.54 o 
  -2   2   0     1095.22     1295.91     10.47 o 
  -1   2   0    34452.27    36493.95    180.40 o 
   0   2   0       48.13       94.18      2.93 o 
   1   2   0     5271.65     5156.08     32.72 o 
   2   2   0    16306.40    17780.60    120.64 o 
   3   2   0    40384.21    41738.80    224.17 o 
   4   2   0     6686.13     6888.22     45.67 o 
   5   2   0    10662.18    10292.17     62.77 o 
   6   2   0     5231.20     5106.28     31.11 o 
   7   2   0     2273.49     2147.87     23.86 o 
   8   2   0     9884.58     9947.46     70.52 o 
   9   2   0     1232.97     1283.82     25.85 o 
  10   2   0      363.98      308.10     15.77 o 
  11   2   0      345.34      260.66     16.84 o 
  12   2   0     6032.13     6369.44     79.95 o 
  13   2   0      901.53      908.45     56.89 o 
  14   2   0      275.75      193.18     29.40 o 
  15   2   0        3.19      -15.26     24.91 o 
  16   2   0       58.95       50.69     29.81 o 
 -17   3   0       15.02      100.28     29.44 o 
 -16   3   0       24.53        2.30     27.08 o 
 -15   3   0     2714.70     2840.00     65.17 o 
 -14   3   0       12.79       31.61     20.37 o 
 -13   3   0      438.92      415.63     21.63 o 
 -12   3   0       16.45       39.88     10.46 o 
 -11   3   0    11149.18    10940.17    114.95 o 
 -10   3   0      791.42      900.51     21.29 o 
  -9   3   0      210.31      220.54     11.82 o 
  -8   3   0       46.54       60.66      5.10 o 
  -7   3   0    21580.44    21406.19    101.58 o 
  -6   3   0     9260.53    10118.79     50.22 o 
  -5   3   0      741.47      961.95     10.91 o 
  -4   3   0    10445.18    10946.92     54.03 o 
  -3   3   0     1097.71     1088.20     10.26 o 
  -2   3   0     9553.12    10088.92     54.02 o 
  -1   3   0    35531.29    37921.57    208.33 o 
   0   3   0       84.17       52.89      3.75 o 
   1   3   0    50970.78    54160.20    292.20 o 
   2   3   0    72899.41    74467.66    362.89 o 
   3   3   0     4330.54     4115.55     26.04 o 
   4   3   0    12817.83    12877.20     69.40 o 
   5   3   0     3800.78     4001.55     24.65 o 
   6   3   0    10227.67    10588.51     51.90 o 
   7   3   0     1264.51     1186.69     16.79 o 
   8   3   0     5157.21     4910.51     46.14 o 
   9   3   0       40.04       39.88      9.27 o 
  10   3   0      730.31      702.78     23.09 o 
  11   3   0      544.89      428.93     25.13 o 
  12   3   0     4471.95     4814.03     73.96 o 
  13   3   0        7.25       -8.84     21.84 o 
  14   3   0        9.79        0.80     24.41 o 
  15   3   0        3.57      -23.63     26.54 o 
  16   3   0      131.71      123.74     33.95 o 
 -17   4   0     2423.46     2386.56     71.88 o 
 -16   4   0      126.67      105.13     31.37 o 
 -15   4   0     3456.87     3650.09     69.78 o 
 -14   4   0       30.34       22.18     20.75 o 
 -13   4   0       83.78       68.38     17.14 o 
 -12   4   0     1525.08     1581.50     29.02 o 
 -11   4   0    10892.10    11604.28     90.27 o 
 -10   4   0      985.17      994.35     18.96 o 
  -9   4   0     1727.74     1642.67     18.89 o 
  -8   4   0     4342.89     4248.88     34.12 o 
  -7   4   0     2575.10     2385.02     16.09 o 
  -6   4   0     1570.14     1428.09     12.54 o 
  -5   4   0     3041.93     2748.12     18.07 o 
  -4   4   0      214.01      282.77      6.47 o 
  -3   4   0      195.55      207.11      5.09 o 
  -2   4   0     3331.69     3128.03     20.50 o 
  -1   4   0    10968.66    11163.55     63.88 o 
   0   4   0      288.29      256.65      5.93 o 
   1   4   0    15552.05    16342.28     81.72 o 
   2   4   0    58549.70    59414.69    275.77 o 
   3   4   0      150.08      175.85      5.69 o 
   4   4   0      373.76      416.06      8.10 o 
   5   4   0     5137.83     5109.61     30.67 o 
   6   4   0     7165.98     7459.60     51.22 o 
   7   4   0      600.14      621.49     23.35 o 
   8   4   0     1868.27     1716.64     29.97 o 
   9   4   0      487.64      462.30     19.22 o 
  10   4   0     1066.90     1007.18     42.44 o 
  11   4   0      572.43      426.30     29.89 o 
  12   4   0      470.62      392.28     41.33 o 
  13   4   0     1652.85     1775.61     54.13 o 
  14   4   0     1326.20     1382.25     52.35 o 
  15   4   0       68.71      118.03     31.29 o 
 -17   5   0     2642.70     2797.64     78.15 o 
 -16   5   0      260.15      362.13     38.29 o 
 -15   5   0      240.39      166.47     30.56 o 
 -14   5   0      414.44      404.45     46.44 o 
 -13   5   0       36.12       16.13     19.24 o 
 -12   5   0     2009.01     2037.83     41.32 o 
 -11   5   0      319.82      309.57     19.43 o 
 -10   5   0     1584.59     1700.98     26.93 o 
  -9   5   0     3546.05     3556.55     34.91 o 
  -8   5   0     9777.18     9968.86     62.54 o 
  -7   5   0      150.89      144.79      6.39 o 
  -6   5   0      728.94      613.30     10.03 o 
  -5   5   0      559.10      526.15      7.18 o 
  -4   5   0     2128.11     2032.95     14.19 o 
  -3   5   0     5038.34     4486.36     25.33 o 
  -2   5   0      341.95      377.83      6.88 o 
  -1   5   0     7428.79     7505.07     39.42 o 
   0   5   0    10639.54    10714.10     55.21 o 
   1   5   0    38070.02    38097.36    180.73 o 
   2   5   0    15280.18    14130.74     70.70 o 
   3   5   0       89.88      134.45      5.71 o 
   4   5   0     1625.73     1814.11     16.03 o 
   5   5   0      222.01      206.95      7.90 o 
   6   5   0       36.04       43.81      9.39 o 
   7   5   0      683.47      672.77     18.72 o 
   8   5   0     1024.95     1048.55     21.59 o 
   9   5   0     1160.36     1144.46     27.96 o 
  10   5   0      223.01      252.79     21.53 o 
  11   5   0       96.07       57.51     21.03 o 
  12   5   0     1701.54     1635.11     58.45 o 
  13   5   0     2015.18     2017.17     68.08 o 
  14   5   0     2872.79     2997.88     72.73 o 
  15   5   0      946.36      979.53     65.46 o 
 -17   6   0      244.06      222.41     43.46 o 
 -16   6   0      922.10      809.55     46.74 o 
 -15   6   0      401.25      474.31     48.35 o 
 -14   6   0      631.17      529.14     36.88 o 
 -13   6   0       36.64       17.72     16.34 o 
 -12   6   0     1205.42     1216.54     29.49 o 
 -11   6   0     1427.23     1401.60     38.55 o 
 -10   6   0     3413.86     3237.04     38.01 o 
  -9   6   0     3604.95     3919.53     41.27 o 
  -8   6   0     4389.39     4155.14     41.37 o 
  -7   6   0     4852.66     4833.59     37.39 o 
  -6   6   0    15537.42    15601.60     77.32 o 
  -5   6   0    10473.32    10319.29     53.43 o 
  -4   6   0     4704.48     4805.75     27.16 o 
  -3   6   0    22185.13    20882.95     90.82 o 
  -2   6   0     4900.80     5203.83     30.62 o 
  -1   6   0     1345.69     1503.11     13.89 o 
   0   6   0     3557.92     3786.89     27.59 o 
   1   6   0    14915.24    14817.40     71.94 o 
   2   6   0     1012.06     1004.08     12.31 o 
   3   6   0     4860.89     4856.17     31.34 o 
   4   6   0     4122.18     4045.18     29.64 o 
   5   6   0     3322.19     3252.41     40.12 o 
   6   6   0     1628.75     1534.66     25.80 o 
   7   6   0     1722.73     1671.76     29.85 o 
   8   6   0      141.99      192.70     13.76 o 
   9   6   0       32.73       62.96     14.11 o 
  10   6   0     1401.19     1358.01     38.40 o 
  11   6   0       17.90       15.28     20.77 o 
  12   6   0      845.29      666.66     44.32 o 
  13   6   0      955.10      965.81     53.61 o 
  14   6   0     3368.58     3468.79     79.80 o 
 -17   7   0       65.86       25.13     38.01 o 
 -16   7   0     1230.90     1419.96     65.35 o 
 -15   7   0       79.00       56.89     27.59 o 
 -14   7   0      921.44      883.38     53.18 o 
 -13   7   0     5710.99     5616.28     74.37 o 
 -12   7   0      637.85      663.86     27.15 o 
 -11   7   0       68.47       84.19     13.62 o 
 -10   7   0       18.29       -4.99      8.94 o 
  -9   7   0    18270.10    17479.27    122.47 o 
  -8   7   0     2169.69     2048.86     28.57 o 
  -7   7   0     1066.19      928.51     23.05 o 
  -6   7   0     4116.07     4232.07     27.64 o 
  -5   7   0    13654.04    13973.86     64.94 o 
  -4   7   0      152.86      137.20      5.75 o 
  -3   7   0     5615.27     5973.22     31.98 o 
  -2   7   0     4551.80     4323.39     24.68 o 
  -1   7   0        1.65        8.91      3.95 o 
   0   7   0     4704.67     4615.81     27.39 o 
   1   7   0      191.37      222.66      6.94 o 
   2   7   0      499.52      495.63     10.66 o 
   3   7   0     4496.32     4257.85     36.36 o 
   4   7   0     1779.67     1828.47     23.08 o 
   5   7   0      377.82      367.60     16.12 o 
   6   7   0       75.66       41.87     13.29 o 
   7   7   0    12467.84    11912.55    105.41 o 
   8   7   0      428.88      404.91     17.60 o 
   9   7   0     1960.82     2041.90     36.49 o 
  10   7   0     5385.91     5418.16     77.59 o 
  11   7   0      937.68      896.66     39.49 o 
  12   7   0      395.65      390.16     62.17 o 
  13   7   0      128.99      132.75     35.19 o 
  14   7   0     2639.15     2749.29     73.85 o 
 -17   8   0       23.20      -15.14     34.28 o 
 -16   8   0     3717.76     3979.12     99.81 o 
 -15   8   0      560.82      537.59     45.88 o 
 -14   8   0      303.68      354.92     27.96 o 
 -13   8   0     2322.14     2333.54     54.98 o 
 -12   8   0      489.11      545.28     25.43 o 
 -11   8   0       42.39       49.68     14.49 o 
 -10   8   0     4650.43     4468.58     48.64 o 
  -9   8   0     5773.99     5801.07     58.95 o 
  -8   8   0     1217.75     1217.03     24.41 o 
  -7   8   0     2940.76     3010.22     28.82 o 
  -6   8   0     1168.11     1183.99     16.79 o 
  -5   8   0     6497.98     6214.71     35.33 o 
  -4   8   0     1674.38     1745.02     15.43 o 
  -3   8   0      257.48      230.60      6.63 o 
  -2   8   0     2093.71     2094.97     16.75 o 
  -1   8   0     6124.01     6514.29     34.53 o 
   0   8   0      448.87      413.50      8.51 o 
   1   8   0    10702.56    10416.24     58.58 o 
   2   8   0     2693.12     2856.27     24.23 o 
   3   8   0     9667.95     9882.39     67.73 o 
   4   8   0     6098.24     5706.58     50.61 o 
   5   8   0     4748.69     4712.14     46.52 o 
   6   8   0       20.93       23.37     12.03 o 
   7   8   0     1580.11     1480.80     31.78 o 
   8   8   0     1615.57     1653.23     34.70 o 
   9   8   0     3244.05     3423.11     49.87 o 
  10   8   0      472.32      449.40     37.18 o 
  11   8   0      200.48      126.73     27.11 o 
  12   8   0       81.05       59.20     31.17 o 
  13   8   0      663.94      723.95     52.86 o 
 -16   9   0      904.17      623.31     65.29 o 
 -15   9   0     1707.47     1874.30     92.51 o 
 -14   9   0     4002.87     3987.73     90.09 o 
 -13   9   0     1307.42     1239.48     44.25 o 
 -12   9   0      272.71      193.82     22.50 o 
 -11   9   0        4.41        2.74     15.81 o 
 -10   9   0     8406.99     8491.40     79.78 o 
  -9   9   0     1798.46     1737.62     30.78 o 
  -8   9   0     1840.59     2045.57     40.80 o 
  -7   9   0      266.93      290.44     11.39 o 
  -6   9   0      167.82      159.13      8.54 o 
  -5   9   0     2798.44     2529.43     22.79 o 
  -4   9   0    15347.98    14783.32     68.81 o 
  -3   9   0     2289.98     2393.99     19.77 o 
  -2   9   0       83.42       96.47      6.00 o 
  -1   9   0     4644.49     4617.87     29.12 o 
   0   9   0      195.40      160.32      7.24 o 
   1   9   0     6836.35     6865.97     42.43 o 
   2   9   0     5552.93     5129.57     41.11 o 
   3   9   0    10030.89    10225.07     78.51 o 
   4   9   0     2059.32     1854.36     27.93 o 
   5   9   0      616.78      598.76     17.27 o 
   6   9   0     1433.33     1318.99     31.70 o 
   7   9   0       34.90        7.13     14.18 o 
   8   9   0       61.09       70.21     15.71 o 
   9   9   0     1725.93     1707.60     39.96 o 
  10   9   0       50.25        3.68     21.91 o 
  11   9   0     1330.03     1280.22     62.44 o 
  12   9   0       49.80       81.09     32.92 o 
  13   9   0       15.73       35.30     34.89 o 
 -16  10   0     1232.69     1107.42     76.94 o 
 -15  10   0       54.36       58.98     32.42 o 
 -14  10   0      305.13      277.66     36.82 o 
 -13  10   0      155.29      134.43     29.69 o 
 -12  10   0     1341.98     1291.89     39.85 o 
 -11  10   0     1577.95     1626.51     42.57 o 
 -10  10   0      303.24      289.70     19.25 o 
  -9  10   0      466.49      505.05     23.98 o 
  -8  10   0     1872.80     1971.96     24.46 o 
  -7  10   0     1284.97     1207.28     21.29 o 
  -6  10   0      113.78       83.82     10.35 o 
  -5  10   0     1156.64     1203.30     17.17 o 
  -4  10   0    16104.30    16128.36     81.36 o 
  -3  10   0      281.32      223.22      8.71 o 
  -2  10   0     1196.88     1177.91     14.50 o 
  -1  10   0     3806.83     3723.00     26.61 o 
   0  10   0     1224.10     1220.27     24.16 o 
   1  10   0      313.07      308.29     11.03 o 
   2  10   0      912.70     1011.01     21.67 o 
   3  10   0    10189.59     9746.54     91.82 o 
   4  10   0      364.35      332.38     15.13 o 
   5  10   0     2778.51     2795.94     36.78 o 
   6  10   0       33.59       50.11     14.03 o 
   7  10   0      205.00      160.05     19.84 o 
   8  10   0      707.33      604.27     34.12 o 
   9  10   0      603.87      582.42     28.38 o 
  10  10   0      768.38      865.23     30.45 o 
  11  10   0     1073.35     1050.96     71.90 o 
  12  10   0      344.52      393.89     44.83 o 
 -16  11   0      618.88      679.74     65.60 o 
 -15  11   0       34.50       42.45     31.47 o 
 -14  11   0      402.09      264.70     37.49 o 
 -13  11   0     1081.34     1259.72     54.71 o 
 -12  11   0     1116.38     1070.12     44.02 o 
 -11  11   0     2140.69     1971.78     54.00 o 
 -10  11   0     4622.21     4663.75     70.11 o 
  -9  11   0     2709.16     2765.55     38.66 o 
  -8  11   0     3885.83     3853.06     45.82 o 
  -7  11   0     2084.16     2053.64     24.15 o 
  -6  11   0     2150.32     2202.52     24.83 o 
  -5  11   0     1277.48     1242.54     19.10 o 
  -4  11   0    12763.44    12487.42     70.38 o 
  -3  11   0      622.07      576.23     12.81 o 
  -2  11   0      441.65      452.85     11.52 o 
  -1  11   0     3211.64     3323.34     28.40 o 
   0  11   0     1983.48     2042.17     25.60 o 
   1  11   0      801.42      812.51     17.05 o 
   2  11   0       40.83       25.21      9.96 o 
   3  11   0       68.89       69.07     11.26 o 
   4  11   0        2.44        4.78     10.47 o 
   5  11   0     4682.70     4650.02     51.85 o 
   6  11   0       95.22       84.46     18.84 o 
   7  11   0      111.19      111.19     19.91 o 
   8  11   0      182.64      269.58     23.96 o 
   9  11   0     1998.01     2105.82     48.06 o 
  10  11   0      466.95      412.73     25.62 o 
  11  11   0     1027.92      959.56     59.36 o 
 -16  12   0        0.09        1.23     33.39 o 
 -15  12   0      437.66      447.32     45.27 o 
 -14  12   0     1076.27     1156.09     56.80 o 
 -13  12   0      423.96      376.66     39.58 o 
 -12  12   0     1860.72     1887.39     63.36 o 
 -11  12   0      668.05      667.61     38.02 o 
 -10  12   0     1237.59     1228.09     37.19 o 
  -9  12   0      736.18      713.12     26.26 o 
  -8  12   0     6614.06     6554.98     59.98 o 
  -7  12   0     2838.10     2882.21     31.20 o 
  -6  12   0     1632.41     1546.51     22.01 o 
  -5  12   0      868.41      930.80     17.73 o 
  -4  12   0     2412.01     2310.02     25.31 o 
  -3  12   0     3022.93     3019.67     30.31 o 
  -2  12   0       33.99       35.16      8.75 o 
  -1  12   0       61.89       60.51      9.66 o 
   0  12   0     7232.58     7123.58     60.52 o 
   1  12   0       51.75       72.58     12.11 o 
   2  12   0     1020.15      906.54     23.25 o 
   3  12   0     1884.81     1867.51     32.01 o 
   4  12   0     1189.13     1226.96     27.15 o 
   5  12   0      997.30      982.04     37.34 o 
   6  12   0        3.78       -1.70     19.60 o 
   7  12   0     2547.04     2607.05     61.26 o 
   8  12   0     4635.06     4943.87     74.82 o 
   9  12   0      923.76      910.50     65.03 o 
  10  12   0        5.18       16.95     20.02 o 
  11  12   0     1631.44     1561.06     73.56 o 
 -15  13   0     1853.51     2095.21     75.95 o 
 -14  13   0      451.62      392.77     48.89 o 
 -13  13   0      201.14      185.75     36.15 o 
 -12  13   0     1327.65     1324.00     57.54 o 
 -11  13   0       57.97       42.39     26.56 o 
 -10  13   0      817.07      821.22     29.94 o 
  -9  13   0     2631.64     2604.03     36.98 o 
  -8  13   0     5842.18     5832.07     56.33 o 
  -7  13   0       38.06       48.62     10.11 o 
  -6  13   0     1003.96      991.67     19.30 o 
  -5  13   0       27.25       23.85      9.30 o 
  -4  13   0       21.01       13.87      8.78 o 
  -3  13   0      105.02       78.09     10.63 o 
  -2  13   0     1508.97     1603.39     36.53 o 
  -1  13   0        4.24       15.75     10.49 o 
   0  13   0     5371.19     5245.34     51.31 o 
   1  13   0       80.97       82.24     13.53 o 
   2  13   0      167.13      152.17     15.04 o 
   3  13   0      194.32      155.67     15.36 o 
   4  13   0     8681.79     8600.02     83.28 o 
   5  13   0     1518.82     1600.82     37.15 o 
   6  13   0       77.99      110.82     21.70 o 
   7  13   0      246.09      249.26     26.17 o 
   8  13   0      911.35      947.93     37.87 o 
   9  13   0      404.51      290.41     27.70 o 
  10  13   0        4.29       34.30     21.05 o 
 -15  14   0      632.72      476.99     48.37 o 
 -14  14   0     1175.91     1181.96     61.25 o 
 -13  14   0        1.42      -16.44     31.03 o 
 -12  14   0      151.29      136.74     34.38 o 
 -11  14   0      264.16      227.30     34.68 o 
 -10  14   0      523.12      512.60     33.57 o 
  -9  14   0      771.28      686.88     22.32 o 
  -8  14   0     2162.04     2219.52     40.36 o 
  -7  14   0     1618.23     1730.67     29.61 o 
  -6  14   0     6256.96     6196.80     58.13 o 
  -5  14   0     1054.68     1116.02     31.93 o 
  -4  14   0      937.43      868.14     20.25 o 
  -3  14   0      326.58      328.06     14.84 o 
  -2  14   0     5090.81     5192.00     48.91 o 
  -1  14   0       66.98       80.19     11.77 o 
   0  14   0      136.97      158.19     14.70 o 
   1  14   0     1773.88     1723.28     32.81 o 
   2  14   0     1949.13     1808.72     36.58 o 
   3  14   0      921.13      970.32     30.89 o 
   4  14   0     1400.19     1364.19     35.03 o 
   5  14   0     2114.34     2203.58     60.14 o 
   6  14   0      258.61      227.49     25.97 o 
   7  14   0     1207.94     1128.49     41.26 o 
   8  14   0        1.51        8.47     22.95 o 
   9  14   0        5.14       30.73     23.96 o 
 -14  15   0      613.37      691.94     61.52 o 
 -13  15   0        7.60       64.51     33.48 o 
 -12  15   0      214.44      133.37     35.91 o 
 -11  15   0      929.89      978.26     53.30 o 
 -10  15   0      497.76      499.48     35.66 o 
  -9  15   0       24.85       -0.03     16.85 o 
  -8  15   0      422.57      416.86     29.07 o 
  -7  15   0     3991.19     4143.41     50.85 o 
  -6  15   0     4094.90     4094.59     63.47 o 
  -5  15   0        2.13       -2.24     12.57 o 
  -4  15   0     1113.46     1085.41     26.10 o 
  -3  15   0     1178.67     1149.63     24.79 o 
  -2  15   0     4697.58     5011.14     52.86 o 
  -1  15   0      152.20      137.99     15.46 o 
   0  15   0     1825.58     1862.08     35.42 o 
   1  15   0      458.86      383.35     21.81 o 
   2  15   0       11.43       47.23     17.34 o 
   3  15   0      455.93      473.66     25.44 o 
   4  15   0      672.30      582.93     27.42 o 
   5  15   0      272.50      237.21     19.97 o 
   6  15   0      148.86      127.99     29.06 o 
   7  15   0      735.05      667.65     35.74 o 
   8  15   0      416.09      377.49     32.06 o 
 -13  16   0      352.62      398.46     46.79 o 
 -12  16   0       92.56       60.61     34.72 o 
 -11  16   0     1450.06     1321.08     61.92 o 
 -10  16   0      805.67      655.29     40.11 o 
  -9  16   0      279.06      306.89     25.41 o 
  -8  16   0      409.56      370.93     33.75 o 
  -7  16   0     6113.91     6282.73     85.23 o 
  -6  16   0      850.63      831.73     32.40 o 
  -5  16   0      132.23      132.25     17.17 o 
  -4  16   0      143.34      158.95     18.44 o 
  -3  16   0     4619.55     4709.01     59.08 o 
  -2  16   0      258.31      219.36     21.66 o 
  -1  16   0     3058.06     2987.57     46.78 o 
   0  16   0     2144.14     2007.11     40.13 o 
   1  16   0       28.97        8.67     17.77 o 
   2  16   0     5414.91     5683.91     85.95 o 
   3  16   0      355.26      294.44     24.22 o 
   4  16   0        3.20       -8.24     18.09 o 
   5  16   0       11.60       -1.09     25.49 o 
   6  16   0     1939.67     1880.65     59.42 o 
   7  16   0       49.85       87.10     27.17 o 
 -12  17   0        2.68       26.78     35.00 o 
 -11  17   0      345.13      268.12     54.77 o 
 -10  17   0      660.86      611.32     41.80 o 
  -9  17   0      623.35      576.77     33.48 o 
  -8  17   0       71.73       95.82     23.41 o 
  -7  17   0     2562.71     2717.55     45.67 o 
  -6  17   0     2209.17     2259.02     43.27 o 
  -5  17   0      108.89      119.94     19.54 o 
  -4  17   0      496.05      510.01     25.41 o 
  -3  17   0       10.46       -7.32     16.54 o 
  -2  17   0       84.56       62.36     18.20 o 
  -1  17   0      192.94      223.22     20.71 o 
   0  17   0     1002.47      983.37     32.36 o 
   1  17   0      567.54      433.71     33.65 o 
   2  17   0     1772.27     1757.87     44.03 o 
   3  17   0      439.79      403.67     29.06 o 
   4  17   0      291.67      215.62     25.75 o 
   5  17   0      523.70      494.86     40.24 o 
 -11  18   0       20.41       75.33     31.41 o 
 -10  18   0        6.36       15.31     29.02 o 
  -9  18   0      123.81      106.82     24.76 o 
  -8  18   0      592.02      540.26     33.31 o 
  -7  18   0      380.26      366.87     27.43 o 
  -6  18   0     1871.74     1980.42     46.17 o 
  -5  18   0      801.35      881.15     33.54 o 
  -4  18   0     1549.23     1651.37     39.12 o 
  -3  18   0     1950.86     1955.51     46.76 o 
  -2  18   0       35.71       30.48     20.23 o 
  -1  18   0      264.32      141.94     23.58 o 
   0  18   0     1852.84     1906.89     50.99 o 
   1  18   0     2005.69     2079.86     61.25 o 
   2  18   0       15.39       21.89     20.83 o 
   3  18   0        5.18       19.19     21.12 o 
   4  18   0      269.51      295.23     26.82 o 
 -10  19   0       20.13        4.99     44.43 o 
  -9  19   0      957.28     1011.20     39.97 o 
  -8  19   0      117.35       84.57     27.64 o 
  -7  19   0        5.25      -24.63     24.63 o 
  -6  19   0      268.11      213.10     30.77 o 
  -5  19   0     4847.26     5190.90     93.42 o 
  -4  19   0      812.91      885.57     39.21 o 
  -3  19   0     1129.91     1350.25     49.13 o 
  -2  19   0      380.70      367.74     31.35 o 
  -1  19   0     1956.07     1848.84     58.49 o 
   0  19   0      196.97      226.53     31.87 o 
   1  19   0       13.60       42.14     24.87 o 
   2  19   0      481.14      467.08     33.77 o 
  -7  20   0      228.59      269.38     33.50 o 
  -6  20   0       56.71      112.83     32.22 o 
  -5  20   0     3637.46     3996.15     92.64 o 
  -4  20   0      175.84      123.59     27.95 o 
  -3  20   0        6.17       27.88     24.81 o 
  -2  20   0       12.01       26.49     25.54 o 
  -1  20   0      808.57      756.32     66.17 o 
   1 -20   1      278.04      301.68     34.31 o 
   2 -20   1       96.53      127.45     26.32 o 
   3 -20   1      396.67      440.14     52.37 o 
   4 -20   1     1726.94     1786.31     47.70 o 
   5 -20   1        9.91       44.56     30.00 o 
   6 -20   1     1803.95     1927.26     61.39 o 
   7 -20   1       61.54       49.66     28.27 o 
  -2 -19   1        2.34       13.66     23.91 o 
  -1 -19   1       21.72       38.88     24.60 o 
   0 -19   1     4319.68     4429.42     85.69 o 
   1 -19   1       41.04       62.74     27.95 o 
   2 -19   1       53.59      106.32     32.89 o 
   3 -19   1      690.41      649.51     35.96 o 
   4 -19   1     3634.50     3806.63     73.01 o 
   5 -19   1      113.03      143.70     51.32 o 
   6 -19   1      629.99      562.91     36.75 o 
   7 -19   1      127.28       30.82     25.90 o 
   8 -19   1      268.03      223.41     30.40 o 
   9 -19   1       29.23       88.09     26.33 o 
  10 -19   1       28.76       71.49     65.96 o 
  -4 -18   1      120.75       75.55     30.94 o 
  -3 -18   1      347.00      260.54     25.68 o 
  -2 -18   1        2.06       22.54     20.81 o 
  -1 -18   1     2620.07     2810.15     55.37 o 
   0 -18   1      554.04      659.47     31.88 o 
   1 -18   1       12.29       -0.73     21.09 o 
   2 -18   1      486.43      416.62     27.38 o 
   3 -18   1     2194.84     2333.21     45.38 o 
   4 -18   1     1783.28     1737.26     39.84 o 
   5 -18   1       15.04       20.29     22.58 o 
   6 -18   1       25.10       15.63     20.91 o 
   7 -18   1       30.96       68.90     22.78 o 
   8 -18   1        1.72      -22.66     22.66 o 
   9 -18   1      404.07      443.13     31.32 o 
  10 -18   1       25.50       62.40     30.13 o 
  11 -18   1      907.14      891.88     58.17 o 
  -5 -17   1     1131.49     1012.99     47.76 o 
  -4 -17   1      107.58       83.41     21.59 o 
  -3 -17   1      129.20      101.52     21.64 o 
  -2 -17   1      574.49      656.40     31.03 o 
  -1 -17   1     5508.91     5874.31     81.55 o 
   0 -17   1      138.84      119.33     19.82 o 
   1 -17   1       10.44        9.73     16.39 o 
   2 -17   1      401.43      411.67     22.17 o 
   3 -17   1      662.13      576.96     26.56 o 
   4 -17   1      241.27      253.37     21.44 o 
   5 -17   1     1037.38     1084.83     32.05 o 
   6 -17   1      605.24      575.30     28.46 o 
   7 -17   1      339.96      299.98     22.87 o 
   8 -17   1     1301.51     1277.70     42.06 o 
   9 -17   1      113.45       88.49     23.30 o 
  10 -17   1       11.97       19.41     28.86 o 
  11 -17   1     1200.34     1306.80     63.79 o 
  12 -17   1     2947.28     2924.16     89.94 o 
  -7 -16   1     4048.36     4406.58     77.52 o 
  -6 -16   1       35.13       13.11     25.28 o 
  -5 -16   1      344.76      332.26     34.38 o 
  -4 -16   1       59.18      -17.72     18.05 o 
  -3 -16   1     1232.66     1113.62     35.19 o 
  -2 -16   1        8.72       24.62     18.17 o 
  -1 -16   1        8.86        3.67     17.01 o 
   0 -16   1      462.92      327.02     22.10 o 
   1 -16   1      432.27      377.89     20.54 o 
   2 -16   1      944.86     1021.73     31.45 o 
   3 -16   1       13.77        7.34     14.32 o 
   4 -16   1       28.06       36.44     14.55 o 
   5 -16   1     2158.42     2170.04     37.97 o 
   6 -16   1      563.60      554.54     25.10 o 
   7 -16   1      351.15      354.77     22.26 o 
   8 -16   1     2339.44     2446.36     48.70 o 
   9 -16   1     1701.71     1771.32     44.98 o 
  10 -16   1        7.86       59.61     27.55 o 
  11 -16   1      413.28      459.46     45.09 o 
  12 -16   1     3597.74     3676.31     96.31 o 
  13 -16   1       28.85       25.76     34.74 o 
  -8 -15   1      396.77      378.76     39.92 o 
  -7 -15   1     1341.50     1356.09     72.52 o 
  -6 -15   1      211.44      186.56     26.08 o 
  -5 -15   1        7.52       18.16     24.44 o 
  -4 -15   1       31.89      -10.03     16.86 o 
  -3 -15   1      884.41      914.41     36.71 o 
  -2 -15   1       98.38       80.25     20.15 o 
  -1 -15   1      653.29      558.32     31.01 o 
   0 -15   1      547.47      514.63     22.60 o 
   1 -15   1     1990.68     1996.99     33.37 o 
   2 -15   1     4479.52     4583.10     50.15 o 
   3 -15   1      556.82      485.78     20.65 o 
   4 -15   1     1058.31     1015.61     24.56 o 
   5 -15   1     5164.42     5235.62     51.44 o 
   6 -15   1     3988.59     3971.63     50.31 o 
   7 -15   1     2945.81     2981.52     42.91 o 
   8 -15   1     2030.00     1907.40     44.11 o 
   9 -15   1       10.81       42.09     18.70 o 
  10 -15   1      965.24      986.51     56.68 o 
  11 -15   1     1562.62     1509.50     62.75 o 
  12 -15   1        0.81       40.51     33.11 o 
  13 -15   1      171.39      171.21     51.06 o 
  14 -15   1      487.64      519.24     50.31 o 
  -9 -14   1      153.65      118.43     25.70 o 
  -8 -14   1      879.56      891.64     38.50 o 
  -7 -14   1       50.79       68.95     22.75 o 
  -6 -14   1     1559.59     1469.47     63.80 o 
  -5 -14   1      492.30      514.86     24.13 o 
  -4 -14   1      178.66      147.43     18.54 o 
  -3 -14   1     3048.64     3031.22     46.95 o 
  -2 -14   1      115.71      118.60     16.65 o 
  -1 -14   1      904.10      798.41     26.62 o 
   0 -14   1       25.27       32.56     11.72 o 
   1 -14   1     5556.20     5512.90     56.34 o 
   2 -14   1      786.36      831.36     20.91 o 
   3 -14   1     1502.76     1471.93     25.08 o 
   4 -14   1     1439.78     1394.32     25.51 o 
   5 -14   1     3100.01     3181.11     37.59 o 
   6 -14   1     1104.29     1128.70     29.19 o 
   7 -14   1      390.47      343.79     15.34 o 
   8 -14   1       10.74       -8.26     14.43 o 
   9 -14   1      302.80      283.71     23.26 o 
  10 -14   1        3.91      -20.72     20.72 o 
  11 -14   1     1667.69     1499.71     70.10 o 
  12 -14   1      417.57      492.66     69.08 o 
  13 -14   1     1319.52     1306.55     61.72 o 
  14 -14   1      898.06      836.19     65.30 o 
  15 -14   1      614.70      608.88     52.91 o 
 -10 -13   1      566.22      582.98     32.87 o 
  -9 -13   1       31.65       -5.19     22.51 o 
  -8 -13   1        8.05      -20.87     20.87 o 
  -7 -13   1      240.88      221.82     26.29 o 
  -6 -13   1     3327.35     3496.84     69.35 o 
  -5 -13   1     7176.43     7229.81     81.53 o 
  -4 -13   1       30.04       36.23     14.87 o 
  -3 -13   1     3870.48     3780.78     57.69 o 
  -2 -13   1      840.77      757.28     22.76 o 
  -1 -13   1       15.14        2.41     11.07 o 
   0 -13   1      723.37      693.80     18.98 o 
   1 -13   1    11491.67    11470.30     77.12 o 
   2 -13   1      136.69      122.76     11.88 o 
   3 -13   1      124.81      116.94     11.39 o 
   4 -13   1      228.92      189.98     12.28 o 
   5 -13   1     2870.43     2872.83     31.26 o 
   6 -13   1        4.27       -6.30      9.19 o 
   7 -13   1     2268.07     2270.69     36.39 o 
   8 -13   1       22.05       12.53     11.00 o 
   9 -13   1      162.19      115.94     15.20 o 
  10 -13   1      611.31      685.47     37.65 o 
  11 -13   1      330.37      348.96     52.26 o 
  12 -13   1       80.53      109.40     31.90 o 
  13 -13   1     3099.72     3105.49     85.52 o 
  14 -13   1     4261.28     4179.47    240.31 o 
  15 -13   1      496.38      492.81     47.84 o 
 -11 -12   1      360.01      418.20     47.10 o 
 -10 -12   1      587.03      614.23     40.50 o 
  -9 -12   1     1758.59     1706.89     44.99 o 
  -8 -12   1     1127.89     1010.05     37.13 o 
  -7 -12   1      104.37       64.06     22.83 o 
  -6 -12   1     1383.16     1359.20     43.98 o 
  -5 -12   1     6442.95     6518.40     87.19 o 
  -4 -12   1     2347.52     2307.66     35.21 o 
  -3 -12   1      467.16      396.93     17.75 o 
  -2 -12   1     2439.15     2295.00     34.35 o 
  -1 -12   1      948.72      876.58     19.60 o 
   0 -12   1     2522.40     2555.07     30.05 o 
   1 -12   1     5691.51     5812.28     46.91 o 
   2 -12   1     1175.38     1275.47     22.78 o 
   3 -12   1      328.64      315.03     12.42 o 
   4 -12   1      114.91       98.82      9.25 o 
   5 -12   1        4.63        1.28      7.54 o 
   6 -12   1      168.32      144.42     10.39 o 
   7 -12   1    13563.88    13595.64     86.77 o 
   8 -12   1        7.98       27.32     10.26 o 
   9 -12   1      588.56      556.55     26.42 o 
  10 -12   1     1056.03     1130.28     50.33 o 
  11 -12   1     1459.84     1505.41     50.81 o 
  12 -12   1      971.45     1047.69     53.06 o 
  13 -12   1     3943.31     3902.33     92.50 o 
  14 -12   1     2036.57     2165.68     74.00 o 
  15 -12   1      562.01      557.54     48.42 o 
  16 -12   1      273.73      238.51     56.49 o 
 -11 -11   1       61.56      206.66     32.23 o 
 -10 -11   1     3022.15     3046.70     81.00 o 
  -9 -11   1     2119.85     2075.37     66.07 o 
  -8 -11   1      116.42      103.03     22.98 o 
  -7 -11   1      345.00      303.41     24.28 o 
  -6 -11   1      623.75      538.54     27.46 o 
  -5 -11   1      780.99      834.68     26.18 o 
  -4 -11   1     1028.16     1017.66     23.49 o 
  -3 -11   1       81.95       64.10     11.47 o 
  -2 -11   1       48.17       32.12     10.15 o 
  -1 -11   1       58.07       21.43      8.83 o 
   0 -11   1       83.04       73.94      8.60 o 
   1 -11   1     2095.35     2216.04     27.73 o 
   2 -11   1     4898.86     4970.67     34.59 o 
   3 -11   1     2388.95     2391.14     23.44 o 
   4 -11   1     1244.95     1218.24     17.06 o 
   5 -11   1       17.94       17.56      7.48 o 
   6 -11   1     8138.04     8254.08     55.64 o 
   7 -11   1     2923.23     3001.01     30.53 o 
   8 -11   1      258.60      289.57     17.12 o 
   9 -11   1     7437.68     7478.17     69.49 o 
  10 -11   1      555.48      544.63     40.27 o 
  11 -11   1        0.30      -17.56     17.56 o 
  12 -11   1      224.22      191.77     32.00 o 
  13 -11   1     3108.14     3075.09     94.79 o 
  14 -11   1      318.60      161.86     34.74 o 
  15 -11   1      297.01      306.88     41.04 o 
  16 -11   1      252.12      310.25     57.21 o 
 -12 -10   1      520.19      345.63     36.81 o 
 -11 -10   1       55.65       75.83     26.97 o 
 -10 -10   1     3380.81     3550.41     73.71 o 
  -9 -10   1      374.00      368.83     24.35 o 
  -8 -10   1      582.32      568.47     27.88 o 
  -7 -10   1      722.33      635.60     28.60 o 
  -6 -10   1     1198.69     1121.19     29.90 o 
  -5 -10   1      685.71      642.99     18.09 o 
  -4 -10   1      580.41      458.61     16.41 o 
  -3 -10   1      571.03      589.75     18.09 o 
  -2 -10   1      235.06      206.00     11.20 o 
  -1 -10   1     2856.54     2829.82     26.98 o 
   0 -10   1     2868.98     2663.16     26.72 o 
   1 -10   1     1331.97     1343.31     15.15 o 
   2 -10   1     9302.39     9156.92     46.23 o 
   3 -10   1     2044.74     2120.34     20.54 o 
   4 -10   1     2490.64     2510.01     23.98 o 
   5 -10   1     4889.29     4699.72     35.68 o 
   6 -10   1    17710.15    17403.79     96.81 o 
   7 -10   1     6768.20     6689.80     54.86 o 
   8 -10   1       20.35        4.11      8.99 o 
   9 -10   1     4791.61     4725.72     54.91 o 
  10 -10   1      165.71      242.70     21.78 o 
  11 -10   1      246.67      279.38     23.79 o 
  12 -10   1      141.50      119.51     22.03 o 
  13 -10   1      447.28      425.44     33.03 o 
  14 -10   1       36.26       42.82     29.70 o 
  15 -10   1     2750.84     2797.17     80.30 o 
  16 -10   1      721.05      689.03     67.75 o 
 -13  -9   1       12.34       27.10     34.69 o 
 -12  -9   1       12.64       13.03     24.96 o 
 -11  -9   1      874.61      921.37     62.45 o 
 -10  -9   1     1285.38     1268.88     46.09 o 
  -9  -9   1      635.97      577.42     30.71 o 
  -8  -9   1      468.62      470.07     24.72 o 
  -7  -9   1       57.49       80.48     16.43 o 
  -6  -9   1      954.68      977.23     24.88 o 
  -5  -9   1      172.89      154.61     11.38 o 
  -4  -9   1    11845.02    11504.13     86.10 o 
  -3  -9   1      401.17      401.26     15.83 o 
  -2  -9   1     2313.34     2397.01     26.27 o 
  -1  -9   1     1843.50     1950.89     19.89 o 
   0  -9   1    13184.48    12942.17     68.44 o 
   1  -9   1     1939.27     1747.13     15.95 o 
   2  -9   1     6622.03     6718.36     35.71 o 
   3  -9   1    20442.65    20516.16     90.30 o 
   4  -9   1     2096.97     1975.52     18.47 o 
   5  -9   1      537.51      462.31     10.63 o 
   6  -9   1       56.25       52.57      7.10 o 
   7  -9   1    10030.44     9675.05     67.08 o 
   8  -9   1      537.28      561.04     17.34 o 
   9  -9   1     2363.64     2490.23     55.77 o 
  10  -9   1      530.35      544.83     28.59 o 
  11  -9   1       52.58       53.85     17.33 o 
  12  -9   1      738.06      801.02     33.58 o 
  13  -9   1      673.83      752.83     46.77 o 
  14  -9   1     1181.88     1266.34     42.96 o 
  15  -9   1     1647.36     1637.19     67.69 o 
  16  -9   1      136.51       56.23     45.42 o 
 -13  -8   1      177.12      118.23     36.28 o 
 -12  -8   1       69.96       40.40     30.59 o 
 -11  -8   1     1035.89      966.97     41.87 o 
 -10  -8   1      176.71      206.15     26.64 o 
  -9  -8   1     1590.14     1567.30     53.41 o 
  -8  -8   1     3011.56     2935.95     49.12 o 
  -7  -8   1      285.18      205.97     15.95 o 
  -6  -8   1     2658.17     2452.32     35.73 o 
  -5  -8   1     1977.72     1928.63     36.69 o 
  -4  -8   1     9907.97     9612.09     73.21 o 
  -3  -8   1     1672.51     1606.16     20.36 o 
  -2  -8   1     5543.79     5517.73     38.40 o 
  -1  -8   1      914.49      955.51     12.87 o 
   0  -8   1     3979.24     3947.16     25.29 o 
   1  -8   1     5639.38     5289.04     30.59 o 
   2  -8   1    16259.93    16156.63     74.27 o 
   3  -8   1     5454.45     5505.60     32.27 o 
   4  -8   1        1.35        3.75      4.29 o 
   5  -8   1      125.98      131.70      6.34 o 
   6  -8   1      474.77      489.25      9.29 o 
   7  -8   1     2550.92     2524.54     30.54 o 
   8  -8   1     3505.45     3468.56     42.22 o 
   9  -8   1     6614.85     6470.57     59.98 o 
  10  -8   1      655.26      653.25     22.13 o 
  11  -8   1       87.47       64.44     13.83 o 
  12  -8   1       10.84        2.44     15.08 o 
  13  -8   1     1343.05     1330.39     38.39 o 
  14  -8   1     3709.92     3757.50     67.62 o 
  15  -8   1     4971.57     5181.43    114.39 o 
  16  -8   1      249.66      214.37     39.25 o 
  17  -8   1      837.46      652.11     55.12 o 
 -14  -7   1      413.87      510.59     47.73 o 
 -13  -7   1       75.02      129.56     33.80 o 
 -12  -7   1      171.85       90.30     30.04 o 
 -11  -7   1      664.34      635.92     47.35 o 
 -10  -7   1      411.19      474.39     28.38 o 
  -9  -7   1     2174.68     2223.33     36.04 o 
  -8  -7   1     4838.32     4756.83     79.11 o 
  -7  -7   1     3204.67     3059.08     42.59 o 
  -6  -7   1      121.71      135.27     12.10 o 
  -5  -7   1     7874.72     7753.52     73.70 o 
  -4  -7   1     1357.52     1502.15     20.62 o 
  -3  -7   1      217.77      167.32      7.00 o 
  -2  -7   1    10168.05    10122.32     56.35 o 
  -1  -7   1     6360.00     6329.25     39.08 o 
   0  -7   1      199.23      195.37      5.92 o 
   1  -7   1     1001.67     1016.25     11.36 o 
   2  -7   1    18221.81    18267.91     83.84 o 
   3  -7   1      547.55      577.83      9.04 o 
   4  -7   1    36473.30    35042.64    148.29 o 
   5  -7   1     1972.54     1918.49     17.69 o 
   6  -7   1      115.62      108.94      6.96 o 
   7  -7   1     5070.83     4733.99     41.91 o 
   8  -7   1    20361.93    19654.53    133.23 o 
   9  -7   1     7169.40     7073.83     62.66 o 
  10  -7   1      516.95      567.07     20.26 o 
  11  -7   1     2032.13     1888.73     34.77 o 
  12  -7   1     1185.05     1120.67     33.24 o 
  13  -7   1      205.35      196.61     21.95 o 
  14  -7   1      975.24      995.33     50.78 o 
  15  -7   1     3535.39     3481.95     77.39 o 
  16  -7   1      282.56      223.88     40.66 o 
  17  -7   1      109.15       20.68     36.93 o 
 -14  -6   1       20.50       52.62     29.28 o 
 -13  -6   1        4.99       27.41     28.97 o 
 -12  -6   1      282.59      194.41     32.38 o 
 -11  -6   1     6502.98     6393.72     93.80 o 
 -10  -6   1      128.37      184.64     20.62 o 
  -9  -6   1     3753.90     3653.18     52.73 o 
  -8  -6   1    12246.25    12693.72    108.95 o 
  -7  -6   1       54.02       32.65     10.01 o 
  -6  -6   1     1161.51     1151.07     24.94 o 
  -5  -6   1     4729.52     4632.81     42.09 o 
  -4  -6   1     4057.48     4328.84     28.65 o 
  -3  -6   1       29.08       12.80      4.70 o 
  -2  -6   1       66.98       63.37      4.96 o 
  -1  -6   1     2528.78     2333.24     17.74 o 
   0  -6   1     4313.76     4759.19     27.96 o 
   1  -6   1      328.01      370.07      7.21 o 
   2  -6   1     6391.25     6293.56     34.05 o 
   3  -6   1       19.48       16.78      3.90 o 
   4  -6   1    38839.75    39061.96    167.99 o 
   5  -6   1     9265.01     9305.87     45.25 o 
   6  -6   1       80.67       49.34      5.08 o 
   7  -6   1      407.81      357.05     10.40 o 
   8  -6   1     4813.10     5026.10     51.27 o 
   9  -6   1     8502.92     8152.11     83.97 o 
  10  -6   1      757.66      792.07     22.34 o 
  11  -6   1     1015.70      910.21     29.02 o 
  12  -6   1     1745.18     1670.69     38.42 o 
  13  -6   1      329.64      357.00     28.29 o 
  14  -6   1      121.51      110.99     26.51 o 
  15  -6   1      287.95      312.47     34.29 o 
  16  -6   1        2.74       32.22     29.25 o 
  17  -6   1      767.10      784.47     49.05 o 
 -15  -5   1     3532.76     3916.65     94.45 o 
 -14  -5   1      450.98      423.88     37.49 o 
 -13  -5   1     1438.84     1554.63     60.79 o 
 -12  -5   1      101.26       81.71     26.09 o 
 -11  -5   1     1368.69     1327.87     38.71 o 
 -10  -5   1       60.61       62.01     13.86 o 
  -9  -5   1      430.76      372.75     18.76 o 
  -8  -5   1     5239.65     5350.53     85.98 o 
  -7  -5   1      759.60      617.44     16.64 o 
  -6  -5   1     5254.26     5130.72     40.39 o 
  -5  -5   1     1336.66     1418.69     15.95 o 
  -4  -5   1     1333.61     1350.31     13.74 o 
  -3  -5   1     1389.30     1572.35     14.60 o 
  -2  -5   1    21119.97    20267.29     96.94 o 
  -1  -5   1    15470.29    15138.15     77.93 o 
   0  -5   1     3026.72     3212.01     21.51 o 
   1  -5   1       19.49       43.33      3.62 o 
   2  -5   1    18066.65    18264.52     87.25 o 
   3  -5   1    15998.48    15785.51     74.28 o 
   4  -5   1    18324.12    18940.42     82.33 o 
   5  -5   1    11654.10    11804.74     56.80 o 
   6  -5   1     7740.78     7618.98     45.71 o 
   7  -5   1    12356.12    11762.30     65.72 o 
   8  -5   1     3934.31     3970.71     34.92 o 
   9  -5   1     2117.14     2177.13     32.73 o 
  10  -5   1     1902.57     1863.67     28.60 o 
  11  -5   1        3.33      -10.46     10.46 o 
  12  -5   1      483.34      482.65     25.47 o 
  13  -5   1      502.04      506.98     30.43 o 
  14  -5   1      300.40      266.93     29.95 o 
  15  -5   1      275.59      227.39     31.38 o 
  16  -5   1     1455.87     1616.67     60.64 o 
  17  -5   1     1190.41     1179.14     60.09 o 
 -15  -4   1     1943.31     2098.97     64.33 o 
 -14  -4   1     1891.90     1972.60     59.75 o 
 -13  -4   1      317.27      435.17     38.99 o 
 -12  -4   1      641.16      693.24     41.63 o 
 -11  -4   1      128.09       92.25     22.14 o 
 -10  -4   1       83.54       70.20     13.41 o 
  -9  -4   1      380.40      328.55     15.01 o 
  -8  -4   1       26.77        8.36      9.31 o 
  -7  -4   1     3917.48     3796.62     31.66 o 
  -6  -4   1      540.01      610.58      9.92 o 
  -5  -4   1      469.39      567.44      9.50 o 
  -4  -4   1      369.57      384.45      8.90 o 
  -3  -4   1    24661.23    24680.37    124.35 o 
  -2  -4   1    26877.63    27162.36    136.28 o 
  -1  -4   1    15432.41    16101.65     84.64 o 
   0  -4   1    15079.40    15686.03     80.86 o 
   1  -4   1    25567.31    26823.15    130.44 o 
   2  -4   1       80.27      124.55      4.30 o 
   3  -4   1    14326.66    15528.75     69.80 o 
   4  -4   1    35136.99    34642.68    152.02 o 
   5  -4   1    11806.22    11658.94     62.09 o 
   6  -4   1       20.02       24.58      3.66 o 
   7  -4   1      580.49      695.47     10.10 o 
   8  -4   1      714.37      637.62     10.71 o 
   9  -4   1     3250.65     3350.27     34.49 o 
  10  -4   1     3412.25     3419.87     39.91 o 
  11  -4   1     3567.17     3591.47     43.49 o 
  12  -4   1     1494.05     1492.26     29.33 o 
  13  -4   1       49.22       35.10     16.11 o 
  14  -4   1       77.60       50.19     23.49 o 
  15  -4   1       38.33       51.01     38.19 o 
  16  -4   1     3996.76     4265.22     90.25 o 
  17  -4   1      702.13      661.18     47.92 o 
 -16  -3   1      542.36      570.96     43.67 o 
 -15  -3   1     1046.89     1057.10     66.11 o 
 -14  -3   1      731.61      636.40     40.31 o 
 -13  -3   1      161.63      130.82     25.90 o 
 -12  -3   1       64.99      104.38     22.90 o 
 -11  -3   1      168.70      113.29     14.44 o 
 -10  -3   1      135.03      106.64     11.37 o 
  -9  -3   1     1471.32     1606.13     25.00 o 
  -8  -3   1       24.83       49.53      8.44 o 
  -7  -3   1    24399.64    24393.39    139.19 o 
  -6  -3   1        0.87       11.39      3.89 o 
  -5  -3   1     2183.23     2442.43     18.54 o 
  -4  -3   1     3482.86     3391.70     23.86 o 
  -3  -3   1    68701.63    68006.93    361.81 o 
  -2  -3   1    24902.40    26043.06    149.73 o 
  -1  -3   1     8498.75     9174.45     52.14 o 
   0  -3   1       46.59       56.81      3.63 o 
   1  -3   1     1843.11     1528.15     13.18 o 
   2  -3   1     9626.33     9964.21     53.75 o 
   3  -3   1     1355.14     1394.22     11.30 o 
   4  -3   1     8967.09     9007.99     50.06 o 
   5  -3   1      128.19       96.59      3.97 o 
   6  -3   1    13590.51    13959.69     66.65 o 
   7  -3   1       15.87       29.49      4.44 o 
   8  -3   1     4431.15     4521.65     31.90 o 
   9  -3   1        2.98       -4.72      5.54 o 
  10  -3   1     9691.11     9620.39     72.04 o 
  11  -3   1        2.21       48.08     11.09 o 
  12  -3   1       37.68       54.26     11.24 o 
  13  -3   1        2.81       14.04     13.92 o 
  14  -3   1     1401.18     1157.73     43.76 o 
  15  -3   1      150.90      150.87     30.66 o 
  16  -3   1     3288.83     3487.53     72.82 o 
  17  -3   1      528.00      526.85     44.02 o 
 -16  -2   1       54.98       19.45     28.40 o 
 -15  -2   1       11.33       17.55     25.75 o 
 -14  -2   1      986.61      964.28     43.40 o 
 -13  -2   1     3278.82     3232.86     67.66 o 
 -12  -2   1      788.65      807.82     24.65 o 
 -11  -2   1     1472.90     1483.60     30.40 o 
 -10  -2   1       45.86       40.38     13.16 o 
  -9  -2   1    11994.70    12419.61    110.11 o 
  -8  -2   1      334.80      379.79     11.58 o 
  -7  -2   1     7487.77     7507.05     45.90 o 
  -6  -2   1     8088.36     7674.61     49.36 o 
  -5  -2   1      813.77      739.19      9.22 o 
  -4  -2   1    16896.93    16102.58     99.09 o 
  -3  -2   1     9999.84    10761.33     66.13 o 
  -2  -2   1     4653.84     4623.76     35.32 o 
  -1  -2   1      597.73      620.13      7.83 o 
   0  -2   1     2020.34     1926.28     13.61 o 
   1  -2   1      180.17       75.97      3.37 o 
   2  -2   1      358.72      560.26      6.11 o 
   3  -2   1       27.64       60.40      4.35 o 
   4  -2   1       10.83       29.36      3.51 o 
   5  -2   1    30875.70    30878.84    166.29 o 
   6  -2   1    31369.33    32706.36    176.92 o 
   7  -2   1     1374.36     1453.70     15.85 o 
   8  -2   1       23.80       19.07      5.15 o 
   9  -2   1     5157.21     5236.22     46.55 o 
  10  -2   1    12737.95    13102.33    116.94 o 
  11  -2   1     1229.97     1287.60     26.00 o 
  12  -2   1       31.01       22.38     11.33 o 
  13  -2   1      398.93      358.50     22.06 o 
  14  -2   1      957.03      914.37     34.66 o 
  15  -2   1      272.46      215.38     25.17 o 
  16  -2   1        4.13       53.68     25.65 o 
  17  -2   1      873.30      879.80     45.32 o 
 -16  -1   1        0.11      -12.33     26.66 o 
 -15  -1   1       85.19       53.13     25.69 o 
 -14  -1   1     2640.15     2617.89     63.10 o 
 -13  -1   1     3148.05     3226.80     60.52 o 
 -12  -1   1      533.05      549.26     29.92 o 
 -11  -1   1       43.87       27.66     13.82 o 
 -10  -1   1       60.11       44.02     14.24 o 
  -9  -1   1    14679.62    14632.39    102.23 o 
  -8  -1   1     4815.96     4926.08     43.09 o 
  -7  -1   1     2500.42     2653.75     19.35 o 
  -6  -1   1     4357.73     4087.28     34.01 o 
  -5  -1   1       22.22       24.79      4.76 o 
  -4  -1   1    15091.54    14992.63     95.96 o 
  -3  -1   1     1324.07     1436.72     18.62 o 
  -2  -1   1    32700.23    34278.87    210.58 o 
  -1  -1   1     4359.21     4126.32     35.53 o 
   0  -1   1     2555.29     2655.85     50.49 o 
   1  -1   1    45197.95    47113.81    430.84 o 
   2  -1   1    10631.19    11919.61     80.76 o 
   3  -1   1    26167.88    28169.58    181.50 o 
   4  -1   1     8829.38     8597.44     54.23 o 
   5  -1   1    14390.31    14539.29     82.90 o 
   6  -1   1    10381.72     9623.89     55.68 o 
   7  -1   1     3660.54     3601.29     31.81 o 
   8  -1   1       38.02       34.81      5.25 o 
   9  -1   1    10336.86    10732.25     81.19 o 
  10  -1   1     1307.26     1499.06     39.95 o 
  11  -1   1       33.06       39.95     10.14 o 
  12  -1   1      217.76      200.89     18.74 o 
  13  -1   1       21.75       -0.34     16.55 o 
  14  -1   1      492.99      500.88     34.71 o 
  15  -1   1       55.75       45.05     21.45 o 
  16  -1   1        5.09       11.18     22.57 o 
 -16   0   1       27.95       10.38     21.58 o 
 -15   0   1        6.21       37.87     24.16 o 
 -14   0   1     6350.96     6612.99    100.36 o 
 -13   0   1     3489.31     3457.81     57.52 o 
 -12   0   1      646.52      629.94     26.69 o 
 -11   0   1     1917.48     1932.89     38.57 o 
 -10   0   1     1103.91     1155.90     40.28 o 
  -9   0   1      970.04      903.63     17.37 o 
  -8   0   1     1669.98     1505.50     15.40 o 
  -7   0   1     3092.13     2972.88     23.91 o 
  -6   0   1        1.85        3.41      3.35 o 
  -5   0   1    17326.45    17187.76    109.38 o 
  -4   0   1     2480.12     2406.62     23.17 o 
  -3   0   1      668.83      673.06     21.14 o 
  -2   0   1      351.36      483.93     48.77 o 
   1   0   1    10748.74    11318.27     91.77 o 
   2   0   1    22428.38    23155.62    182.28 o 
   3   0   1     1706.95     1789.91     18.19 o 
   4   0   1       21.27       40.88      3.62 o 
   5   0   1     8454.69     8182.89     53.23 o 
   6   0   1     4954.28     5121.80     37.22 o 
   7   0   1     2455.24     2442.64     25.23 o 
   8   0   1      122.97      136.74      7.87 o 
   9   0   1     6291.78     6391.38     55.73 o 
  10   0   1       21.66       19.85      8.93 o 
  11   0   1     1584.89     1573.15     29.14 o 
  12   0   1       18.68       26.02     11.87 o 
  13   0   1       24.70       88.47     20.59 o 
  14   0   1     1554.15     1514.76     49.98 o 
  15   0   1      735.92      808.12     42.58 o 
  16   0   1        2.34      -21.72     21.72 o 
 -17   1   1      155.30      120.74     29.75 o 
 -16   1   1        6.20       33.79     24.41 o 
 -15   1   1      368.90      393.27     29.82 o 
 -14   1   1     1256.36     1252.48     44.67 o 
 -13   1   1     2425.32     2505.51     48.18 o 
 -12   1   1     3440.29     3706.93     55.71 o 
 -11   1   1      998.67      960.08     36.79 o 
 -10   1   1      339.77      268.98     17.61 o 
  -9   1   1     8268.93     7892.30     66.04 o 
  -8   1   1     1751.44     1776.98     23.37 o 
  -7   1   1     1165.54     1293.22     13.64 o 
  -6   1   1        5.47       11.61      3.56 o 
  -5   1   1    15322.67    14490.98     91.72 o 
  -4   1   1    13974.78    14689.73     98.76 o 
  -3   1   1      519.79      484.04      9.11 o 
  -2   1   1    16473.27    17651.04    118.09 o 
  -1   1   1    79278.63    81577.75    628.92 o 
   0   1   1      128.57       59.39      5.94 o 
   1   1   1     2702.27     2903.18     17.49 o 
   2   1   1     6842.98     7569.86     54.06 o 
   3   1   1    12843.71    13075.34     78.68 o 
   4   1   1     2243.23     2237.69     20.72 o 
   5   1   1      820.14      763.20     10.93 o 
   6   1   1     7103.51     6794.00     40.60 o 
   7   1   1     3749.79     3663.02     30.35 o 
   8   1   1     2916.29     2829.35     33.68 o 
   9   1   1     5177.41     5097.53     56.03 o 
  10   1   1       95.94       97.56     15.19 o 
  11   1   1     1815.91     1718.43     31.40 o 
  12   1   1     3490.52     3707.66     64.65 o 
  13   1   1      416.53      370.02     36.06 o 
  14   1   1      483.83      539.38     35.90 o 
  15   1   1      156.34      119.90     27.92 o 
  16   1   1      322.56      303.08     36.60 o 
 -17   2   1     1098.87     1249.94     57.16 o 
 -16   2   1        4.51      -10.27     24.60 o 
 -15   2   1      952.93      908.40     40.47 o 
 -14   2   1        5.16       16.83     17.85 o 
 -13   2   1     1177.02     1140.43     29.99 o 
 -12   2   1      554.57      576.37     23.42 o 
 -11   2   1     3496.84     3536.46     51.08 o 
 -10   2   1     4642.02     4764.43     52.00 o 
  -9   2   1       65.02       65.69      6.21 o 
  -8   2   1      204.33      227.34      6.59 o 
  -7   2   1     6631.94     6434.63     38.50 o 
  -6   2   1    39138.45    39491.71    222.10 o 
  -5   2   1     6285.12     6250.97     47.81 o 
  -4   2   1       46.81       41.85      3.26 o 
  -3   2   1     4125.21     4468.32     31.20 o 
  -2   2   1     2596.47     2563.26     16.78 o 
  -1   2   1    25099.76    26991.65    129.32 o 
   0   2   1     1774.13     1824.86     13.84 o 
   1   2   1    26201.56    27589.89    172.41 o 
   2   2   1      687.67      739.35      9.34 o 
   3   2   1      317.49      326.25      7.92 o 
   4   2   1     3882.00     3574.12     23.93 o 
   5   2   1     2075.51     1643.37     14.58 o 
   6   2   1     3936.29     3927.05     25.30 o 
   7   2   1     2906.96     3000.15     24.92 o 
   8   2   1     5705.33     5348.68     42.00 o 
   9   2   1     1243.01     1348.56     22.85 o 
  10   2   1       74.86      107.98     13.05 o 
  11   2   1     2307.36     2097.47     40.95 o 
  12   2   1     2938.52     3152.69     55.11 o 
  13   2   1     1660.81     1715.57     85.85 o 
  14   2   1      257.26      212.45     29.49 o 
  15   2   1       29.16       -5.36     26.14 o 
  16   2   1      201.71      235.01     34.65 o 
 -17   3   1      607.83      597.98     53.12 o 
 -16   3   1     2115.45     2193.05     58.40 o 
 -15   3   1        4.18       49.63     22.45 o 
 -14   3   1     1026.42      990.39     38.95 o 
 -13   3   1     1691.28     1675.71     34.67 o 
 -12   3   1     5312.22     5315.95     58.66 o 
 -11   3   1     2726.62     2911.83     38.54 o 
 -10   3   1     4610.25     4717.20     48.19 o 
  -9   3   1      464.13      488.38      9.66 o 
  -8   3   1     9076.66     9670.94     50.01 o 
  -7   3   1     2792.58     2674.22     18.90 o 
  -6   3   1     3462.06     3152.20     20.77 o 
  -5   3   1     4996.88     5093.62     31.15 o 
  -4   3   1     8072.10     8170.57     43.06 o 
  -3   3   1    14125.31    14747.56     75.16 o 
  -2   3   1    11575.90    12157.77     60.51 o 
  -1   3   1     2146.43     2166.58     15.67 o 
   0   3   1    43843.74    45202.75    235.94 o 
   1   3   1     2329.71     2363.46     17.95 o 
   2   3   1      668.31      724.18      8.92 o 
   3   3   1    18832.56    18661.51    104.76 o 
   4   3   1      421.25      383.49      8.25 o 
   5   3   1    12282.70    12429.64     63.69 o 
   6   3   1       35.92       49.66      5.77 o 
   7   3   1    10694.55    11025.23     64.02 o 
   8   3   1      226.81      195.33     20.87 o 
   9   3   1       66.93       36.18     10.09 o 
  10   3   1      679.28      673.80     23.45 o 
  11   3   1     4956.15     4945.40     74.44 o 
  12   3   1      179.22      121.65     24.49 o 
  13   3   1      197.84      170.77     33.75 o 
  14   3   1      355.76      326.86     34.71 o 
  15   3   1        5.14       -5.20     27.17 o 
 -17   4   1      145.26      166.36     34.23 o 
 -16   4   1     2976.53     2925.83     78.16 o 
 -15   4   1       15.63       39.22     22.02 o 
 -14   4   1      320.83      234.12     25.99 o 
 -13   4   1       50.87       30.44     16.28 o 
 -12   4   1     8580.75     9190.85    104.85 o 
 -11   4   1      196.19      219.16     14.69 o 
 -10   4   1      444.89      366.22     16.17 o 
  -9   4   1     1956.52     2007.92     23.47 o 
  -8   4   1     1656.15     1718.64     17.95 o 
  -7   4   1     2334.81     2205.44     17.92 o 
  -6   4   1        5.95       14.27      3.36 o 
  -5   4   1     5342.77     4974.19     27.49 o 
  -4   4   1     2216.58     2675.69     16.75 o 
  -3   4   1    27293.01    27645.44    122.56 o 
  -2   4   1      455.42      554.06      7.17 o 
  -1   4   1        1.89       11.35      3.22 o 
   0   4   1    69161.84    71053.64    344.64 o 
   1   4   1     3536.28     3470.12     23.22 o 
   2   4   1    12199.99    12271.24     64.21 o 
   3   4   1    13892.06    12988.71     70.80 o 
   4   4   1     3337.08     3069.07     20.70 o 
   5   4   1     8219.06     7818.82     48.64 o 
   6   4   1      255.66      322.61      9.88 o 
   7   4   1    12735.31    12767.83     96.77 o 
   8   4   1      292.29      320.03     13.00 o 
   9   4   1     2348.32     2264.40     37.15 o 
  10   4   1      439.60      455.17     22.71 o 
  11   4   1     1634.73     1665.40     49.32 o 
  12   4   1       40.50       19.11     27.39 o 
  13   4   1      497.77      473.53     34.42 o 
  14   4   1      233.02      183.59     31.36 o 
  15   4   1      466.00      392.83     38.75 o 
 -17   5   1      690.21      685.71     56.83 o 
 -16   5   1     1235.41     1364.86     73.25 o 
 -15   5   1      545.49      471.24     37.25 o 
 -14   5   1        3.72      -19.64     22.55 o 
 -13   5   1      738.70      737.09     33.45 o 
 -12   5   1     5397.26     5345.76     62.51 o 
 -11   5   1     1213.05     1288.42     25.20 o 
 -10   5   1     1274.83     1190.89     20.50 o 
  -9   5   1       51.26       48.98      8.07 o 
  -8   5   1     2618.25     2650.53     23.06 o 
  -7   5   1     5382.70     5452.98     33.58 o 
  -6   5   1     3152.87     3269.99     22.48 o 
  -5   5   1     9369.05     9855.34     48.06 o 
  -4   5   1     7312.48     7331.18     35.54 o 
  -3   5   1     2757.97     2544.07     16.91 o 
  -2   5   1     3862.40     3715.39     23.10 o 
  -1   5   1      636.18      609.52      8.03 o 
   0   5   1    27143.20    27088.23    131.09 o 
   1   5   1    34650.04    35675.76    170.23 o 
   2   5   1    10523.93    10404.06     53.04 o 
   3   5   1      103.90      127.54      5.09 o 
   4   5   1      612.37      462.96      8.58 o 
   5   5   1      508.43      483.56     10.17 o 
   6   5   1     8884.44     8706.34     78.02 o 
   7   5   1      523.11      596.21     17.33 o 
   8   5   1     1680.63     1702.23     27.71 o 
   9   5   1      104.34       81.62     10.11 o 
  10   5   1     1502.02     1606.57     41.01 o 
  11   5   1      349.59      383.03     30.47 o 
  12   5   1     1473.01     1582.64     58.87 o 
  13   5   1      716.92      642.70     39.56 o 
  14   5   1       30.74       56.50     28.36 o 
  15   5   1      833.84      712.27     47.25 o 
 -17   6   1     2124.48     2333.82     81.81 o 
 -16   6   1       27.36       41.56     32.12 o 
 -15   6   1      308.75      257.45     32.63 o 
 -14   6   1      335.30      262.73     51.25 o 
 -13   6   1      429.80      406.85     24.59 o 
 -12   6   1      434.54      385.02     18.96 o 
 -11   6   1     8432.32     8356.70     78.75 o 
 -10   6   1     1453.78     1553.92     25.64 o 
  -9   6   1      918.50      905.49     19.12 o 
  -8   6   1    14688.27    14066.44     98.97 o 
  -7   6   1       69.90       41.71      5.37 o 
  -6   6   1      874.98      987.55     12.90 o 
  -5   6   1      447.67      468.58      8.99 o 
  -4   6   1    15388.44    15262.78     66.33 o 
  -3   6   1      651.60      850.76      9.75 o 
  -2   6   1      823.91      896.03     10.41 o 
  -1   6   1      960.48     1099.95     12.08 o 
   0   6   1    18761.50    17985.56     91.06 o 
   1   6   1     3216.68     2737.74     20.43 o 
   2   6   1      625.24      658.96     10.45 o 
   3   6   1     4296.67     4260.79     29.06 o 
   4   6   1     3565.80     3692.72     29.30 o 
   5   6   1      643.74      772.57     20.73 o 
   6   6   1     4737.01     4373.19     50.03 o 
   7   6   1        5.11       29.01     10.13 o 
   8   6   1     9681.42     9397.17     81.71 o 
   9   6   1      701.58      698.27     20.53 o 
  10   6   1      192.48      210.43     21.76 o 
  11   6   1     1268.15     1104.87     51.35 o 
  12   6   1     1997.26     2264.19     69.77 o 
  13   6   1      345.19      249.24     37.63 o 
  14   6   1        4.48       51.46     29.65 o 
 -17   7   1      161.46      136.61     39.57 o 
 -16   7   1      322.43      253.30     47.92 o 
 -15   7   1     2420.27     2378.71     74.94 o 
 -14   7   1     4014.77     4346.29     70.81 o 
 -13   7   1        7.11        6.06     15.92 o 
 -12   7   1      428.81      488.31     24.39 o 
 -11   7   1      504.78      553.76     18.14 o 
 -10   7   1     3663.84     3478.75     40.35 o 
  -9   7   1        1.49        9.74      8.87 o 
  -8   7   1     5225.63     5497.17     50.24 o 
  -7   7   1     7697.63     7304.57     56.00 o 
  -6   7   1     4272.83     4254.44     26.79 o 
  -5   7   1     2555.77     2330.78     17.56 o 
  -4   7   1    13231.71    12668.25     58.46 o 
  -3   7   1      993.18     1098.51     11.17 o 
  -2   7   1     3793.64     3935.02     23.79 o 
  -1   7   1      807.85      855.47     10.86 o 
   0   7   1    15564.63    15174.06     74.46 o 
   1   7   1      648.45      703.17     10.78 o 
   2   7   1     6060.75     5620.60     36.54 o 
   3   7   1      155.27      164.73      7.22 o 
   4   7   1      939.21     1073.83     18.31 o 
   5   7   1     5921.25     5755.66     53.23 o 
   6   7   1     6927.29     6964.81     70.78 o 
   7   7   1      219.08      300.09     15.87 o 
   8   7   1     1412.01     1327.66     27.90 o 
   9   7   1     8841.28     8857.05     88.18 o 
  10   7   1      650.51      615.51     32.74 o 
  11   7   1      123.14       84.31     28.82 o 
  12   7   1      691.45      743.63     50.22 o 
  13   7   1     1814.47     1670.32     66.94 o 
  14   7   1      366.03      418.84     41.41 o 
 -17   8   1     1282.36     1227.94     64.95 o 
 -16   8   1      732.60      702.46     51.94 o 
 -15   8   1     1635.57     1717.02     65.91 o 
 -14   8   1     6215.71     6550.13    120.01 o 
 -13   8   1     1989.42     1999.01     44.23 o 
 -12   8   1       71.29       33.77     16.10 o 
 -11   8   1      612.92      606.29     28.98 o 
 -10   8   1     2423.76     2534.16     37.23 o 
  -9   8   1      833.45      915.15     23.97 o 
  -8   8   1      151.97      193.93     11.18 o 
  -7   8   1      120.54      128.54      9.11 o 
  -6   8   1      992.57     1066.84     15.60 o 
  -5   8   1     5063.65     5018.06     29.87 o 
  -4   8   1      455.36      512.35      8.61 o 
  -3   8   1     6873.80     6612.68     34.75 o 
  -2   8   1    10533.38    10608.28     51.01 o 
  -1   8   1     1363.21     1323.92     13.60 o 
   0   8   1      137.35      181.32      6.87 o 
   1   8   1     3949.19     4288.53     29.70 o 
   2   8   1     6596.98     6685.49     44.37 o 
   3   8   1      243.73      197.75     10.29 o 
   4   8   1     4929.07     4826.39     45.79 o 
   5   8   1     2009.65     1895.02     27.93 o 
   6   8   1     8737.03     8832.45     86.06 o 
   7   8   1      144.24      191.86     14.89 o 
   8   8   1     2942.31     2898.48     46.05 o 
   9   8   1      960.20      914.66     28.86 o 
  10   8   1        7.90       -7.88     19.46 o 
  11   8   1      698.34      508.58     44.31 o 
  12   8   1      505.20      573.28     76.65 o 
  13   8   1     1685.36     1768.40     70.63 o 
 -17   9   1      334.64      257.75     76.23 o 
 -16   9   1       13.95       46.95     43.16 o 
 -15   9   1     3252.96     3307.14     84.38 o 
 -14   9   1      597.79      530.05     40.41 o 
 -13   9   1      499.60      415.88     32.78 o 
 -12   9   1      344.57      285.19     24.02 o 
 -11   9   1     3550.50     3654.68     52.95 o 
 -10   9   1      673.97      677.32     22.09 o 
  -9   9   1     1104.93     1092.91     31.82 o 
  -8   9   1      736.75      768.80     18.17 o 
  -7   9   1      160.67      110.96      8.50 o 
  -6   9   1      483.25      456.46     10.99 o 
  -5   9   1     5689.81     5604.80     37.14 o 
  -4   9   1     2719.33     2518.75     20.33 o 
  -3   9   1     7208.17     7290.50     39.83 o 
  -2   9   1     3862.41     3728.29     24.58 o 
  -1   9   1     1073.00     1017.87     16.23 o 
   0   9   1     2288.26     2253.26     20.02 o 
   1   9   1    16448.31    16167.93     84.79 o 
   2   9   1     4851.35     4538.27     48.41 o 
   3   9   1     2566.58     2435.07     39.26 o 
   4   9   1    17069.34    16281.48    114.05 o 
   5   9   1     3638.60     3559.90     41.37 o 
   6   9   1      137.06      128.28     14.82 o 
   7   9   1      533.63      445.77     24.13 o 
   8   9   1     3121.12     2962.07     54.39 o 
   9   9   1     1073.23      948.98     37.37 o 
  10   9   1      857.09      920.60     30.23 o 
  11   9   1      432.71      411.41     34.51 o 
  12   9   1      142.84       79.57     32.45 o 
  13   9   1       16.17      -19.53     42.05 o 
 -16  10   1       81.92       21.11     44.82 o 
 -15  10   1     1996.39     2071.48     71.74 o 
 -14  10   1      133.84       98.53     30.33 o 
 -13  10   1      252.31      351.18     36.64 o 
 -12  10   1      331.96      285.79     30.49 o 
 -11  10   1     3711.07     3889.38     61.90 o 
 -10  10   1        3.54        4.10     11.24 o 
  -9  10   1     5033.61     4920.95     50.76 o 
  -8  10   1      109.22       90.05     13.31 o 
  -7  10   1     1517.61     1493.91     21.02 o 
  -6  10   1     1811.21     1931.35     21.80 o 
  -5  10   1      522.13      526.81     12.27 o 
  -4  10   1      433.07      449.47     11.09 o 
  -3  10   1    10681.91    10488.66     57.84 o 
  -2  10   1     7915.05     8051.66     43.03 o 
  -1  10   1      852.01      755.24     12.30 o 
   0  10   1     4946.46     4819.68     38.59 o 
   1  10   1     3750.84     3850.61     37.34 o 
   2  10   1    10031.91     9901.50     78.40 o 
   3  10   1     1134.13     1080.12     22.89 o 
   4  10   1      908.37      815.49     22.82 o 
   5  10   1       98.20       65.68     17.19 o 
   6  10   1       40.76       32.50     16.01 o 
   7  10   1     1102.99     1228.56     33.45 o 
   8  10   1       66.19       19.69     17.03 o 
   9  10   1      227.63      237.41     32.46 o 
  10  10   1     2178.51     2230.05     45.69 o 
  11  10   1       48.97      -16.55     25.19 o 
  12  10   1      205.75      169.72     38.37 o 
 -16  11   1       34.66       13.90     32.23 o 
 -15  11   1      478.55      363.39     41.55 o 
 -14  11   1      271.20      243.11     37.65 o 
 -13  11   1     2186.42     2309.23     70.05 o 
 -12  11   1     1370.39     1380.27     61.70 o 
 -11  11   1      375.51      366.48     24.52 o 
 -10  11   1      344.22      352.66     23.63 o 
  -9  11   1     6869.08     6995.35     67.13 o 
  -8  11   1      102.35      107.76     10.44 o 
  -7  11   1      591.79      678.07     17.05 o 
  -6  11   1     2304.09     2342.26     25.38 o 
  -5  11   1     4020.04     3948.33     40.10 o 
  -4  11   1      994.75      967.81     16.50 o 
  -3  11   1     8773.02     8888.10     52.71 o 
  -2  11   1     9114.06     8858.37     51.15 o 
  -1  11   1      826.99      754.20     15.13 o 
   0  11   1     2905.31     2902.35     31.39 o 
   1  11   1       49.05       54.26     10.21 o 
   2  11   1     8705.88     8401.95     71.89 o 
   3  11   1       73.73        0.67     10.14 o 
   4  11   1     4781.54     4809.26     50.90 o 
   5  11   1      684.66      657.23     27.99 o 
   6  11   1      680.27      547.06     25.52 o 
   7  11   1      129.33      155.57     21.04 o 
   8  11   1      517.10      573.30     35.71 o 
   9  11   1     2738.18     2852.23     61.65 o 
  10  11   1     2218.61     2280.23     48.37 o 
  11  11   1      194.92      144.43     36.42 o 
 -16  12   1        7.32      -18.48     34.51 o 
 -15  12   1     1165.94     1208.44     79.93 o 
 -14  12   1     2706.19     2912.61     82.09 o 
 -13  12   1     2295.34     2385.90     72.68 o 
 -12  12   1     1348.33     1426.29     55.88 o 
 -11  12   1     1256.18     1315.72     40.27 o 
 -10  12   1      484.94      492.71     23.92 o 
  -9  12   1     1460.41     1503.73     33.27 o 
  -8  12   1        7.53      -10.02     10.02 o 
  -7  12   1     1848.26     1855.88     24.41 o 
  -6  12   1     1569.51     1592.64     22.39 o 
  -5  12   1     2556.74     2538.47     27.78 o 
  -4  12   1      132.85      111.40      9.41 o 
  -3  12   1     2807.80     2916.42     28.90 o 
  -2  12   1     1242.40     1217.81     20.94 o 
  -1  12   1     4467.99     4478.85     40.05 o 
   0  12   1     2014.56     2103.00     27.18 o 
   1  12   1       82.61       52.68     11.12 o 
   2  12   1      202.53      174.22     14.48 o 
   3  12   1     3294.22     3195.79     41.64 o 
   4  12   1     1488.32     1443.21     29.18 o 
   5  12   1     1893.19     1868.86     37.48 o 
   6  12   1     2835.83     2695.78     52.51 o 
   7  12   1      109.32       79.37     21.12 o 
   8  12   1     2485.14     2654.56     69.76 o 
   9  12   1      687.34      638.99     45.08 o 
  10  12   1     1915.07     1964.63     46.88 o 
 -15  13   1      263.52      330.73     43.77 o 
 -14  13   1     2170.26     2133.35    109.92 o 
 -13  13   1     3130.56     3054.54    126.28 o 
 -12  13   1        2.58      -23.99     26.96 o 
 -11  13   1      537.33      535.04     32.68 o 
 -10  13   1     2933.68     2976.97     52.80 o 
  -9  13   1     2620.04     2541.66     45.98 o 
  -8  13   1      171.13      138.95     15.02 o 
  -7  13   1      977.47      991.68     22.23 o 
  -6  13   1     1519.08     1421.73     23.61 o 
  -5  13   1      393.27      360.17     13.49 o 
  -4  13   1     2137.65     2150.90     26.88 o 
  -3  13   1     1112.90     1172.55     21.66 o 
  -2  13   1      499.37      525.93     16.78 o 
  -1  13   1    15418.35    15569.09     97.29 o 
   0  13   1     3288.67     3298.99     37.23 o 
   1  13   1      237.68      189.84     15.55 o 
   2  13   1      936.74      912.16     24.91 o 
   3  13   1     5726.65     5983.69     62.76 o 
   4  13   1      371.31      395.45     21.31 o 
   5  13   1        2.13       26.54     15.46 o 
   6  13   1     2982.98     3019.31     81.06 o 
   7  13   1     1142.88     1046.57     38.33 o 
   8  13   1       12.06        2.11     22.44 o 
   9  13   1      200.49      297.66     28.68 o 
  10  13   1      442.11      435.32     30.23 o 
 -15  14   1        4.03       37.17     34.50 o 
 -14  14   1      571.72      558.24     49.17 o 
 -13  14   1      971.73      972.53     54.97 o 
 -12  14   1      105.35       59.09     30.91 o 
 -11  14   1      297.30      351.44     51.76 o 
 -10  14   1      229.73      175.07     23.18 o 
  -9  14   1     3656.60     3691.47     45.55 o 
  -8  14   1      721.35      742.11     23.92 o 
  -7  14   1     3043.32     3125.54     39.03 o 
  -6  14   1       11.62        3.98     10.49 o 
  -5  14   1      637.87      625.25     20.35 o 
  -4  14   1      147.60      140.06     13.12 o 
  -3  14   1     1138.08     1109.42     24.70 o 
  -2  14   1     1462.47     1461.38     26.42 o 
  -1  14   1     3958.29     4123.10     43.37 o 
   0  14   1      935.63      955.39     24.04 o 
   1  14   1     1790.97     1842.20     34.96 o 
   2  14   1      838.79      841.09     28.15 o 
   3  14   1     3789.12     3879.80     56.56 o 
   4  14   1      971.21      844.76     41.66 o 
   5  14   1       56.80       38.31     17.92 o 
   6  14   1       16.69      -20.57     20.57 o 
   7  14   1      217.62      146.16     25.34 o 
   8  14   1      113.04       51.30     23.93 o 
   9  14   1        6.84       38.50     23.86 o 
 -14  15   1      382.74      476.21     47.29 o 
 -13  15   1       20.43       51.52     36.14 o 
 -12  15   1       12.02       61.72     33.68 o 
 -11  15   1     2617.66     2842.97    104.14 o 
 -10  15   1       84.68       95.37     26.23 o 
  -9  15   1      304.01      326.41     20.18 o 
  -8  15   1      714.17      733.00     25.38 o 
  -7  15   1     4225.78     4314.90     48.51 o 
  -6  15   1     2625.97     2671.15     38.28 o 
  -5  15   1      401.31      402.26     18.85 o 
  -4  15   1       42.43       27.11     13.73 o 
  -3  15   1     4452.80     4574.98     47.39 o 
  -2  15   1     4149.79     4194.62     45.40 o 
  -1  15   1     2365.66     2428.27     39.04 o 
   0  15   1     1568.33     1669.46     34.05 o 
   1  15   1     2217.44     2225.09     57.32 o 
   2  15   1      800.31      786.92     29.54 o 
   3  15   1      418.48      358.28     24.62 o 
   4  15   1     1576.86     1633.77     39.75 o 
   5  15   1      283.84      259.74     20.78 o 
   6  15   1      884.77      945.11     53.38 o 
   7  15   1      702.64      636.89     36.37 o 
   8  15   1      301.36      275.62     30.70 o 
 -13  16   1       43.52       67.41     37.46 o 
 -12  16   1     4220.72     4398.91    104.04 o 
 -11  16   1     1393.02     1370.94     51.47 o 
 -10  16   1       17.20      -24.80     24.80 o 
  -9  16   1      822.78      762.36     29.50 o 
  -8  16   1     3840.39     3760.67     58.77 o 
  -7  16   1      852.40      860.95     41.90 o 
  -6  16   1        2.79        6.22     15.03 o 
  -5  16   1     3709.99     3784.27     59.21 o 
  -4  16   1     3206.81     3338.05     47.72 o 
  -3  16   1        6.44       26.15     16.40 o 
  -2  16   1       19.80       31.09     15.63 o 
  -1  16   1      580.95      575.49     25.17 o 
   0  16   1      193.59      177.50     19.51 o 
   1  16   1     1182.97     1196.64     41.62 o 
   2  16   1      306.80      305.62     24.62 o 
   3  16   1        2.57      -17.64     17.64 o 
   4  16   1       47.98       16.23     19.86 o 
   5  16   1     1973.30     2104.87     75.22 o 
   6  16   1      417.68      471.44     62.11 o 
 -12  17   1     3859.99     4181.18    116.52 o 
 -11  17   1      840.41      964.45     47.79 o 
 -10  17   1        8.43       79.44     29.34 o 
  -9  17   1      105.13       91.24     21.45 o 
  -8  17   1     1969.78     1907.76     44.95 o 
  -7  17   1        5.51       16.97     17.33 o 
  -6  17   1        9.40       36.19     18.79 o 
  -5  17   1      304.24      194.50     21.19 o 
  -4  17   1      785.50      737.62     28.19 o 
  -3  17   1       45.42        3.27     16.84 o 
  -2  17   1       81.43       55.73     19.56 o 
  -1  17   1       88.84       92.19     20.04 o 
   0  17   1      494.64      457.67     30.28 o 
   1  17   1     3950.78     4168.41     64.59 o 
   2  17   1        4.39       19.17     19.97 o 
   3  17   1       35.58       50.40     20.97 o 
   4  17   1      319.27      252.66     26.84 o 
   5  17   1      850.30      814.53     45.72 o 
 -11  18   1      510.47      425.28     40.09 o 
 -10  18   1      589.85      643.25     56.25 o 
  -9  18   1     1955.33     2057.48     52.24 o 
  -8  18   1      134.10       72.28     28.82 o 
  -7  18   1     1153.79     1313.06     37.84 o 
  -6  18   1       58.10       85.82     23.38 o 
  -5  18   1       83.15       59.19     20.48 o 
  -4  18   1      594.62      572.80     27.98 o 
  -3  18   1       42.82       40.94     19.52 o 
  -2  18   1      348.27      281.27     25.60 o 
  -1  18   1      643.69      603.14     31.28 o 
   0  18   1     3237.84     3298.11     64.77 o 
   1  18   1     2399.01     2444.44     58.07 o 
   2  18   1       15.18       28.87     23.55 o 
   3  18   1      402.07      424.49     29.22 o 
 -10  19   1       60.85       24.80     63.99 o 
  -9  19   1      178.89      109.06     26.05 o 
  -8  19   1       12.77       13.10     25.75 o 
  -7  19   1      589.22      538.74     35.91 o 
  -6  19   1     1378.45     1278.29     46.07 o 
  -5  19   1      504.49      510.44     34.54 o 
  -4  19   1     1794.08     1813.17     67.36 o 
  -3  19   1      463.00      559.34     35.55 o 
  -2  19   1        1.23      -26.30     26.30 o 
  -1  19   1      161.86      201.40     28.77 o 
   0  19   1     1962.73     2103.34     61.71 o 
   1  19   1       74.47       73.70     25.93 o 
  -7  20   1      244.41      192.29     49.50 o 
  -6  20   1     3116.28     3049.73     74.39 o 
  -5  20   1        1.19       41.73     30.36 o 
  -4  20   1      289.90      296.33     31.61 o 
  -3  20   1      179.74      163.45     28.35 o 
  -2  20   1      299.83      320.64     31.91 o 
   1 -20   2      324.48      377.30     55.28 o 
   2 -20   2       63.74      -13.08     23.66 o 
   3 -20   2       68.47       71.81     25.83 o 
   4 -20   2      130.10      135.33     28.20 o 
   5 -20   2     2668.12     2687.11     71.11 o 
   6 -20   2       55.11       86.16     31.26 o 
   7 -20   2       98.91      103.28     29.00 o 
  -2 -19   2       67.03       58.41     23.14 o 
  -1 -19   2     1737.10     1785.08     46.67 o 
   0 -19   2       63.94       81.03     29.05 o 
   1 -19   2        3.20      -19.90     24.08 o 
   2 -19   2      468.66      492.84     38.71 o 
   3 -19   2     1251.67     1291.95     40.99 o 
   4 -19   2      180.65      267.05     27.06 o 
   5 -19   2     2905.87     2817.36     69.79 o 
   6 -19   2      138.28       77.32     27.36 o 
   7 -19   2       25.08       60.71     26.77 o 
   8 -19   2      123.26      142.03     28.53 o 
   9 -19   2     1852.97     2039.01     53.06 o 
  -4 -18   2      209.08      194.79     29.50 o 
  -3 -18   2        2.99       42.12     20.82 o 
  -2 -18   2     1670.85     1585.74     43.28 o 
  -1 -18   2     3609.18     3563.02     66.26 o 
   0 -18   2      190.66      144.93     21.74 o 
   1 -18   2       69.89       65.24     20.81 o 
   2 -18   2      360.88      377.99     22.95 o 
   3 -18   2     1897.94     1793.58     57.09 o 
   4 -18   2      164.21       99.61     23.78 o 
   5 -18   2      740.18      612.79     33.60 o 
   6 -18   2      540.81      503.71     29.21 o 
   7 -18   2        5.52       -4.02     20.48 o 
   8 -18   2     1312.62     1348.84     45.60 o 
   9 -18   2        8.86       22.36     22.89 o 
  10 -18   2      299.59      319.05     37.91 o 
  11 -18   2      140.16      177.99     42.13 o 
  -5 -17   2       35.82       22.87     26.88 o 
  -4 -17   2      177.06      108.70     21.54 o 
  -3 -17   2      465.23      432.00     27.45 o 
  -2 -17   2     4898.40     5175.10     72.30 o 
  -1 -17   2     1983.40     2079.31     69.16 o 
   0 -17   2      111.00       53.75     22.03 o 
   1 -17   2       93.58       98.74     18.96 o 
   2 -17   2     1133.98     1151.18     30.72 o 
   3 -17   2       18.21       24.30     19.66 o 
   4 -17   2      498.52      505.95     23.20 o 
   5 -17   2       34.80       58.81     20.81 o 
   6 -17   2      489.32      530.02     33.10 o 
   7 -17   2       38.98       65.07     19.84 o 
   8 -17   2     1389.54     1393.86     46.84 o 
   9 -17   2       46.53       52.17     22.79 o 
  10 -17   2     2854.66     2994.22     73.80 o 
  11 -17   2     1561.52     1586.13     72.98 o 
  12 -17   2      251.76      263.33     45.08 o 
  -7 -16   2       65.56       77.19     26.80 o 
  -6 -16   2     1366.17     1228.86     65.96 o 
  -5 -16   2        4.69        1.82     25.11 o 
  -4 -16   2      335.44      251.91     22.94 o 
  -3 -16   2      299.93      305.13     30.05 o 
  -2 -16   2     4781.49     4920.04     78.46 o 
  -1 -16   2      178.68      168.58     21.12 o 
   0 -16   2     1548.60     1457.22     34.83 o 
   1 -16   2       46.46       78.41     15.94 o 
   2 -16   2      664.18      706.42     24.47 o 
   3 -16   2      386.94      371.95     20.41 o 
   4 -16   2      123.57       90.31     15.81 o 
   5 -16   2        4.37      -12.27     14.48 o 
   6 -16   2       34.70       21.88     16.77 o 
   7 -16   2     2633.78     2785.15     52.38 o 
   8 -16   2     1791.44     1831.43     47.61 o 
   9 -16   2       82.79      111.84     22.53 o 
  10 -16   2     1428.77     1479.56     53.54 o 
  11 -16   2     6759.85     6906.25    131.77 o 
  12 -16   2        3.56      -30.84     30.84 o 
  13 -16   2        2.85      -32.74     32.74 o 
  -8 -15   2     1850.55     1894.76     58.35 o 
  -7 -15   2      866.53     1077.60     41.76 o 
  -6 -15   2      932.99      870.87     42.86 o 
  -5 -15   2      343.87      309.53     36.52 o 
  -4 -15   2       10.98        6.00     17.01 o 
  -3 -15   2      262.34      298.18     22.38 o 
  -2 -15   2        3.20       33.77     16.46 o 
  -1 -15   2     1810.60     1777.95     42.37 o 
   0 -15   2     3442.24     3444.48     44.04 o 
   1 -15   2     2621.40     2572.83     35.88 o 
   2 -15   2      118.02      100.79     14.70 o 
   3 -15   2      192.48      158.93     15.24 o 
   4 -15   2     2873.81     2935.49     38.84 o 
   5 -15   2      437.35      457.66     18.67 o 
   6 -15   2     1281.03     1290.05     28.16 o 
   7 -15   2     2529.23     2474.32     45.96 o 
   8 -15   2      159.26      143.76     22.36 o 
   9 -15   2        4.00      -18.27     18.27 o 
  10 -15   2     1434.67     1421.04     50.43 o 
  11 -15   2     3690.76     3995.62     96.57 o 
  12 -15   2        4.09      -29.94     29.94 o 
  13 -15   2      272.51      315.01     46.33 o 
  14 -15   2        9.20       -7.44     34.32 o 
  -9 -14   2      860.71      778.32     37.99 o 
  -8 -14   2      305.75      282.71     28.05 o 
  -7 -14   2      203.17      150.08     24.71 o 
  -6 -14   2        7.48       20.77     23.15 o 
  -5 -14   2      687.99      689.36     31.19 o 
  -4 -14   2     1174.77     1107.67     45.45 o 
  -3 -14   2      400.22      392.48     21.92 o 
  -2 -14   2     1275.27     1283.71     35.34 o 
  -1 -14   2     1283.67     1176.20     50.47 o 
   0 -14   2     1228.82     1202.91     25.91 o 
   1 -14   2     2360.55     2405.70     33.28 o 
   2 -14   2      245.72      206.90     15.05 o 
   3 -14   2     4541.32     4554.85     45.27 o 
   4 -14   2     2929.58     2921.16     34.12 o 
   5 -14   2     1797.71     1862.46     29.32 o 
   6 -14   2    14220.69    14340.50    104.06 o 
   7 -14   2      193.94      182.75     13.99 o 
   8 -14   2      448.07      430.90     21.51 o 
   9 -14   2       27.27       -4.35     16.37 o 
  10 -14   2     2714.17     2699.76     88.37 o 
  11 -14   2       98.30       83.80     31.17 o 
  12 -14   2     1426.58     1410.70     62.16 o 
  13 -14   2       27.75       42.16     49.06 o 
  14 -14   2       13.42       11.55     33.75 o 
 -10 -13   2       21.40       11.63     27.37 o 
  -9 -13   2      255.80      234.23     26.42 o 
  -8 -13   2      170.33      116.30     24.12 o 
  -7 -13   2      928.53      939.48     42.26 o 
  -6 -13   2       14.92       74.06     22.94 o 
  -5 -13   2      312.11      303.32     18.87 o 
  -4 -13   2     3860.29     3800.27     50.10 o 
  -3 -13   2      447.56      401.12     19.07 o 
  -2 -13   2      915.70      839.84     23.75 o 
  -1 -13   2     4875.14     4785.33     49.20 o 
   0 -13   2     4670.13     4801.19     47.38 o 
   1 -13   2      375.91      366.65     15.72 o 
   2 -13   2       69.55       73.72     11.37 o 
   3 -13   2      798.26      766.82     18.29 o 
   4 -13   2     4712.80     4624.90     43.72 o 
   5 -13   2        5.75       -8.71      8.84 o 
   6 -13   2     1387.11     1432.31     25.30 o 
   7 -13   2       73.59       77.65     11.32 o 
   8 -13   2     1843.00     1786.99     34.78 o 
   9 -13   2      142.01      112.18     14.37 o 
  10 -13   2      361.72      327.91     26.59 o 
  11 -13   2      105.29      117.24     29.59 o 
  12 -13   2     1636.90     1544.74     82.73 o 
  13 -13   2     2388.35     2543.19     78.32 o 
  14 -13   2      102.81      139.73     36.41 o 
  15 -13   2      371.36      361.98     45.45 o 
 -11 -12   2      783.95      842.13     47.59 o 
 -10 -12   2      255.76      152.42     30.52 o 
  -9 -12   2      490.45      519.34     35.75 o 
  -8 -12   2      168.99       93.01     24.62 o 
  -7 -12   2     5635.66     5710.48     88.52 o 
  -6 -12   2     2536.90     2520.20     52.46 o 
  -5 -12   2     1873.29     1819.40     32.40 o 
  -4 -12   2     2808.68     2954.32     39.49 o 
  -3 -12   2     1615.35     1592.60     29.40 o 
  -2 -12   2        3.91        8.37     10.68 o 
  -1 -12   2      653.81      702.68     22.79 o 
   0 -12   2    11266.48    11332.46     71.77 o 
   1 -12   2      361.48      350.72     13.55 o 
   2 -12   2     2490.70     2594.18     29.57 o 
   3 -12   2      678.47      599.29     15.02 o 
   4 -12   2       31.17       26.28      7.88 o 
   5 -12   2     1034.35     1023.53     19.41 o 
   6 -12   2     2993.17     2912.42     34.60 o 
   7 -12   2      303.58      271.07     12.91 o 
   8 -12   2        3.59        9.86     12.86 o 
   9 -12   2     1775.58     1747.89     38.48 o 
  10 -12   2     3590.83     3487.61     62.26 o 
  11 -12   2     1661.43     1796.17     51.48 o 
  12 -12   2     3342.47     3255.67     82.03 o 
  13 -12   2     2894.40     2991.84     81.96 o 
  14 -12   2      222.47      228.74     38.15 o 
  15 -12   2      183.69      250.27     42.29 o 
 -12 -11   2      872.98      888.37     54.57 o 
 -11 -11   2     1373.67     1543.96     55.64 o 
 -10 -11   2     1144.35     1073.20     47.31 o 
  -9 -11   2      822.44      897.12     33.65 o 
  -8 -11   2      376.30      458.43     47.46 o 
  -7 -11   2     1165.93      996.77     50.77 o 
  -6 -11   2     1031.23      977.04     32.95 o 
  -5 -11   2     2005.18     1930.81     29.53 o 
  -4 -11   2     1036.74     1009.05     23.30 o 
  -3 -11   2       94.44       92.91     11.94 o 
  -2 -11   2      886.39      824.69     19.34 o 
  -1 -11   2     5632.10     5460.89     49.74 o 
   0 -11   2      851.40      943.03     15.96 o 
   1 -11   2     2927.45     2914.57     27.28 o 
   2 -11   2     3093.36     3162.56     27.36 o 
   3 -11   2      267.67      256.14      9.95 o 
   4 -11   2     1172.83     1139.01     16.69 o 
   5 -11   2      546.93      597.50     15.26 o 
   6 -11   2     4880.02     4970.31     42.13 o 
   7 -11   2     1244.37     1207.93     19.74 o 
   8 -11   2     9885.77     9904.74     80.83 o 
   9 -11   2      504.55      514.78     26.43 o 
  10 -11   2     4859.02     4632.27     74.79 o 
  11 -11   2      917.14      887.70     35.45 o 
  12 -11   2     3341.88     3448.48    115.97 o 
  13 -11   2     3899.33     3785.81    102.92 o 
  14 -11   2        3.78       -7.01     28.44 o 
  15 -11   2       93.79       78.55     31.66 o 
  16 -11   2       62.68      143.54     52.18 o 
 -12 -10   2      296.67      299.55     35.70 o 
 -11 -10   2     2471.61     2792.50     69.63 o 
 -10 -10   2      736.76      590.21     37.59 o 
  -9 -10   2        2.07      -16.39     16.39 o 
  -8 -10   2     2194.46     2266.04     46.96 o 
  -7 -10   2     1683.91     1648.76     40.25 o 
  -6 -10   2      712.38      656.10     24.73 o 
  -5 -10   2     3430.19     3397.06     38.20 o 
  -4 -10   2      158.90      119.13     11.74 o 
  -3 -10   2     6158.56     5779.60     53.85 o 
  -2 -10   2      147.69      131.24      9.99 o 
  -1 -10   2      324.68      344.52     11.87 o 
   0 -10   2     3673.01     3496.43     35.59 o 
   1 -10   2    13232.47    13136.64     83.30 o 
   2 -10   2       67.85       76.37      6.46 o 
   3 -10   2     1459.17     1456.78     16.38 o 
   4 -10   2     1013.71      952.45     15.36 o 
   5 -10   2    10076.82     9937.38     60.21 o 
   6 -10   2      228.50      270.72     11.49 o 
   7 -10   2       61.30       53.59      7.50 o 
   8 -10   2    13372.65    13260.47     91.94 o 
   9 -10   2       21.12        8.45     12.52 o 
  10 -10   2      103.87      135.96     19.39 o 
  11 -10   2      696.71      669.51     33.06 o 
  12 -10   2      862.79      791.36     57.74 o 
  13 -10   2      115.83      125.10     26.56 o 
  14 -10   2     1156.26     1055.80     46.24 o 
  15 -10   2       66.29      193.92     67.42 o 
  16 -10   2       35.94       10.62     44.97 o 
 -13  -9   2       48.75       78.07     35.91 o 
 -12  -9   2      529.58      492.93     38.59 o 
 -11  -9   2     3679.10     3771.05     76.70 o 
 -10  -9   2      342.17      290.44     29.60 o 
  -9  -9   2      904.32      765.22     30.00 o 
  -8  -9   2        4.16        7.51     14.51 o 
  -7  -9   2      444.41      442.88     20.70 o 
  -6  -9   2      129.36       81.75     17.33 o 
  -5  -9   2     7841.95     7819.39     63.60 o 
  -4  -9   2      886.96      831.90     19.40 o 
  -3  -9   2    14080.04    13528.50     90.61 o 
  -2  -9   2     8433.34     8316.50     54.53 o 
  -1  -9   2     3908.47     4000.14     30.83 o 
   0  -9   2      482.32      521.49     10.60 o 
   1  -9   2     6643.69     6765.84     35.97 o 
   2  -9   2     4216.67     4058.33     26.18 o 
   3  -9   2     1159.19     1006.38     12.98 o 
   4  -9   2     1547.92     1525.97     16.24 o 
   5  -9   2     3716.94     3666.69     28.66 o 
   6  -9   2     3383.69     3307.04     30.37 o 
   7  -9   2     2362.18     2254.01     28.16 o 
   8  -9   2     1749.83     1734.30     43.75 o 
   9  -9   2      107.82      151.90     16.82 o 
  10  -9   2     3669.18     3561.12     52.58 o 
  11  -9   2      237.95      250.05     26.48 o 
  12  -9   2        4.24       -3.20     15.49 o 
  13  -9   2        0.57       41.28     19.95 o 
  14  -9   2     3335.25     3325.28     64.34 o 
  15  -9   2      219.53      272.55     35.34 o 
  16  -9   2      107.05       92.49     35.94 o 
 -13  -8   2      376.78      413.43     44.27 o 
 -12  -8   2     1185.12     1111.90     46.52 o 
 -11  -8   2      839.52      859.60     53.94 o 
 -10  -8   2     1101.34     1150.80     63.27 o 
  -9  -8   2     1348.98     1192.24     34.18 o 
  -8  -8   2        3.86       18.09     13.74 o 
  -7  -8   2      287.96      239.01     16.93 o 
  -6  -8   2       19.57        3.89     10.43 o 
  -5  -8   2    20516.52    19851.50    156.66 o 
  -4  -8   2      445.98      425.18     15.28 o 
  -3  -8   2     2059.52     2125.86     25.13 o 
  -2  -8   2     2903.57     2933.30     24.62 o 
  -1  -8   2     9509.73     9557.25     54.97 o 
   0  -8   2     8952.66     8620.77     43.88 o 
   1  -8   2     6104.96     6122.71     34.72 o 
   2  -8   2    24736.73    25128.78    109.27 o 
   3  -8   2     9854.46     9760.49     49.48 o 
   4  -8   2      419.95      417.21      8.64 o 
   5  -8   2       68.47       52.31      5.71 o 
   6  -8   2     4377.48     4097.22     30.93 o 
   7  -8   2       51.65       59.60      8.11 o 
   8  -8   2      736.32      697.88     19.99 o 
   9  -8   2     8599.57     8183.35     77.33 o 
  10  -8   2     1170.75     1164.18     28.14 o 
  11  -8   2       15.97       28.64     14.62 o 
  12  -8   2     1877.03     1876.40     42.16 o 
  13  -8   2     2579.84     2581.60     54.70 o 
  14  -8   2     3245.41     3423.88     75.00 o 
  15  -8   2      307.77      347.64     35.85 o 
  16  -8   2      632.66      603.47     43.63 o 
 -14  -7   2      912.11      819.96     76.56 o 
 -13  -7   2      420.39      347.30     44.74 o 
 -12  -7   2      815.90      729.90     46.94 o 
 -11  -7   2       16.62       32.40     20.52 o 
 -10  -7   2     4714.91     4683.88     71.34 o 
  -9  -7   2     2105.35     1987.87     49.74 o 
  -8  -7   2      428.62      341.26     17.09 o 
  -7  -7   2     2964.59     3004.85     38.83 o 
  -6  -7   2     6399.20     6202.02     59.41 o 
  -5  -7   2     5107.11     5018.58     54.67 o 
  -4  -7   2      538.00      494.56     12.79 o 
  -3  -7   2    13150.16    13088.99     72.35 o 
  -2  -7   2     9408.48     9903.41     52.96 o 
  -1  -7   2     1616.24     1436.54     14.00 o 
   0  -7   2      675.40      659.63      9.45 o 
   1  -7   2    13920.00    13321.43     66.30 o 
   2  -7   2     7469.90     7547.13     39.34 o 
   3  -7   2     6686.13     6806.60     36.51 o 
   4  -7   2      450.23      419.90      8.16 o 
   5  -7   2     1576.15     1684.78     15.11 o 
   6  -7   2     2259.94     1951.43     19.91 o 
   7  -7   2     2821.03     2664.41     32.41 o 
   8  -7   2      262.98      292.42     14.98 o 
   9  -7   2     8608.86     8548.13     78.49 o 
  10  -7   2     1217.14     1342.17     28.85 o 
  11  -7   2      102.98       80.04     13.89 o 
  12  -7   2      602.67      584.50     33.92 o 
  13  -7   2     5369.96     5540.74     84.88 o 
  14  -7   2     2007.88     1997.66     60.29 o 
  15  -7   2      487.65      603.62     41.59 o 
  16  -7   2      181.91      136.98     33.15 o 
  17  -7   2      512.14      562.20     46.03 o 
 -14  -6   2     1237.22     1199.91     59.09 o 
 -13  -6   2      306.74      285.62     37.28 o 
 -12  -6   2     1883.41     1952.03     64.03 o 
 -11  -6   2        1.30       36.65     18.80 o 
 -10  -6   2     6588.03     6598.66    112.09 o 
  -9  -6   2     6261.90     6199.79     76.71 o 
  -8  -6   2      321.67      363.40     21.03 o 
  -7  -6   2      756.60      751.59     17.73 o 
  -6  -6   2     5439.45     5468.49     48.97 o 
  -5  -6   2     1442.02     1566.19     24.05 o 
  -4  -6   2     5137.28     5027.43     31.12 o 
  -3  -6   2      228.23      119.71      5.93 o 
  -2  -6   2     1952.23     2042.48     17.08 o 
  -1  -6   2    16822.39    15989.01     77.37 o 
   0  -6   2      292.72      323.94      7.15 o 
   1  -6   2      554.42      564.40      9.76 o 
   2  -6   2     2536.92     2914.27     19.95 o 
   3  -6   2    12034.10    11559.94     56.38 o 
   4  -6   2       33.85       28.57      4.11 o 
   5  -6   2     1525.66     1548.40     15.96 o 
   6  -6   2       27.74       33.79      5.41 o 
   7  -6   2    13308.17    13133.71     80.18 o 
   8  -6   2      903.14      931.55     21.81 o 
   9  -6   2     6567.60     6468.21     63.73 o 
  10  -6   2     4276.46     4421.61     52.05 o 
  11  -6   2      317.78      319.20     22.90 o 
  12  -6   2      772.87      751.70     28.45 o 
  13  -6   2      939.90      882.13     43.81 o 
  14  -6   2     1580.62     1637.89     54.64 o 
  15  -6   2      395.14      278.07     34.76 o 
  16  -6   2      946.03      877.34     49.09 o 
  17  -6   2       25.06       -7.13     30.77 o 
 -15  -5   2      157.23      216.55     34.57 o 
 -14  -5   2     1009.19     1000.31     47.42 o 
 -13  -5   2      724.25      797.16     47.90 o 
 -12  -5   2     1829.96     1917.08     64.24 o 
 -11  -5   2      565.86      559.88     30.76 o 
 -10  -5   2     1878.72     1875.94     36.11 o 
  -9  -5   2     2948.16     2977.80     56.76 o 
  -8  -5   2       71.44       48.72     12.02 o 
  -7  -5   2     6190.54     5703.29     45.23 o 
  -6  -5   2     1444.30     1463.10     19.07 o 
  -5  -5   2     5788.41     5741.45     37.17 o 
  -4  -5   2      542.29      660.83     10.90 o 
  -3  -5   2     3598.37     3756.29     24.89 o 
  -2  -5   2    15036.49    14812.65     68.42 o 
  -1  -5   2    12767.88    12968.98     74.11 o 
   0  -5   2       39.76       25.26      3.92 o 
   1  -5   2    33676.56    35020.33    144.66 o 
   2  -5   2    16590.55    16047.47     92.24 o 
   3  -5   2    20120.43    20632.05     95.18 o 
   4  -5   2       92.17       33.36      3.59 o 
   5  -5   2     1773.96     1580.84     14.42 o 
   6  -5   2      393.47      406.71      8.93 o 
   7  -5   2    19185.97    18120.62     99.94 o 
   8  -5   2     1805.59     1667.03     27.55 o 
   9  -5   2     3593.20     3408.84     42.04 o 
  10  -5   2     6424.88     6427.05     64.73 o 
  11  -5   2      426.85      445.49     23.75 o 
  12  -5   2     3194.48     3188.56     58.98 o 
  13  -5   2      460.14      385.58     29.49 o 
  14  -5   2      179.45      220.44     30.42 o 
  15  -5   2       51.96      -12.15     34.54 o 
  16  -5   2      960.81      954.64     50.31 o 
  17  -5   2      258.25      151.26     35.63 o 
 -15  -4   2       25.42       42.94     28.64 o 
 -14  -4   2      253.74      269.64     32.70 o 
 -13  -4   2      140.05      165.14     30.98 o 
 -12  -4   2      154.52      130.86     24.51 o 
 -11  -4   2     2210.68     2221.24     35.73 o 
 -10  -4   2     1576.02     1544.77     29.94 o 
  -9  -4   2     2308.05     2411.67     45.23 o 
  -8  -4   2     2529.82     2624.71     36.16 o 
  -7  -4   2     2163.75     2205.43     24.97 o 
  -6  -4   2    13133.08    13199.10     64.67 o 
  -5  -4   2     2964.68     3083.58     21.65 o 
  -4  -4   2     6007.44     5998.62     35.61 o 
  -3  -4   2    11626.20    11228.81     60.96 o 
  -2  -4   2    10953.11    10626.67     53.56 o 
  -1  -4   2    27393.48    28258.33    141.65 o 
   0  -4   2     9171.28     9802.36     51.58 o 
   1  -4   2    20849.51    21935.61    103.54 o 
   2  -4   2    55053.84    57033.97    247.31 o 
   3  -4   2     4673.12     4904.11     26.63 o 
   4  -4   2    11612.97    12417.52     61.50 o 
   5  -4   2      592.44      611.95      7.59 o 
   6  -4   2     4279.15     4322.63     29.70 o 
   7  -4   2        5.48        8.66      4.31 o 
   8  -4   2     2356.56     2313.38     26.67 o 
   9  -4   2       56.69       66.09     11.22 o 
  10  -4   2     1987.40     1963.08     27.86 o 
  11  -4   2     9067.76     9206.59     79.00 o 
  12  -4   2     3245.91     3273.12     43.45 o 
  13  -4   2        2.01        8.18     14.46 o 
  14  -4   2        6.13       16.02     20.59 o 
  15  -4   2     4299.57     4574.76     89.78 o 
  16  -4   2       40.93        0.54     27.68 o 
  17  -4   2      428.18      367.99     41.43 o 
 -16  -3   2      633.36      556.64     42.46 o 
 -15  -3   2      465.01      447.43     38.02 o 
 -14  -3   2       12.27       21.16     24.09 o 
 -13  -3   2       60.67       30.32     28.10 o 
 -12  -3   2     1626.22     1508.92     86.40 o 
 -11  -3   2       26.80       26.53     12.92 o 
 -10  -3   2     1054.76     1071.29     26.31 o 
  -9  -3   2      754.00      801.44     33.45 o 
  -8  -3   2    21868.55    22294.93    168.67 o 
  -7  -3   2      432.56      388.65     10.93 o 
  -6  -3   2     1985.56     1935.96     18.05 o 
  -5  -3   2    15169.75    14779.05     77.77 o 
  -4  -3   2    14046.44    13515.92     82.26 o 
  -3  -3   2     3262.45     3421.90     22.62 o 
  -2  -3   2      174.45      236.34      5.36 o 
  -1  -3   2     4122.19     3969.62     26.75 o 
   0  -3   2    13433.83    14570.30     84.09 o 
   1  -3   2     6648.50     6805.80     40.69 o 
   2  -3   2    22321.74    23347.02    112.83 o 
   3  -3   2       13.56       20.86      2.80 o 
   4  -3   2     4085.77     3881.88     25.24 o 
   5  -3   2       49.74       80.38      4.17 o 
   6  -3   2        7.38       24.28      3.72 o 
   7  -3   2      445.45      473.46      8.51 o 
   8  -3   2     2425.96     2489.05     21.68 o 
   9  -3   2     3901.76     3695.96     38.61 o 
  10  -3   2      295.58      281.93     14.71 o 
  11  -3   2    10037.26    10116.28     84.02 o 
  12  -3   2       16.14       21.54     11.32 o 
  13  -3   2       63.42       40.65     14.27 o 
  14  -3   2      156.67      205.82     22.98 o 
  15  -3   2     6650.00     6860.40     99.52 o 
  16  -3   2      666.71      682.07     40.39 o 
  17  -3   2        4.76      -27.73     30.88 o 
 -16  -2   2      197.91      149.28     38.94 o 
 -15  -2   2        0.28      -23.72     23.72 o 
 -14  -2   2      348.31      267.99     30.53 o 
 -13  -2   2       27.69       40.90     22.78 o 
 -12  -2   2     3735.03     3593.18     63.14 o 
 -11  -2   2      860.14      777.10     30.43 o 
 -10  -2   2        0.38       -6.31      9.97 o 
  -9  -2   2     1819.54     1660.08     29.73 o 
  -8  -2   2    18380.68    19012.27    110.98 o 
  -7  -2   2      273.41      337.74      7.57 o 
  -6  -2   2      558.52      512.35      8.37 o 
  -5  -2   2       10.98       37.47      4.61 o 
  -4  -2   2     4244.33     3998.10     29.28 o 
  -3  -2   2     1181.81     1199.66     14.26 o 
  -2  -2   2     3175.50     3576.80     44.11 o 
  -1  -2   2     2154.72     2099.83     15.26 o 
   0  -2   2       50.21       53.96      2.76 o 
   1  -2   2    37862.86    41586.15    227.26 o 
   2  -2   2     1395.66     1458.29     12.63 o 
   3  -2   2      817.20      778.67      9.61 o 
   4  -2   2     9560.74     9326.74     53.62 o 
   5  -2   2    12595.95    12253.15     65.81 o 
   6  -2   2     9606.96     9945.42     60.62 o 
   7  -2   2     2192.62     2173.62     18.60 o 
   8  -2   2      315.70      345.17     12.06 o 
   9  -2   2     6940.70     6736.58     60.45 o 
  10  -2   2     2659.31     2781.51     33.09 o 
  11  -2   2     1474.88     1501.96     29.21 o 
  12  -2   2      187.74      189.47     15.42 o 
  13  -2   2      367.46      352.87     27.82 o 
  14  -2   2     2541.96     2603.62     51.91 o 
  15  -2   2     1383.00     1239.49     40.56 o 
  16  -2   2      870.02      860.44     43.13 o 
 -16  -1   2        4.22       31.80     27.52 o 
 -15  -1   2      149.43      127.33     28.42 o 
 -14  -1   2     1788.34     1891.32     54.85 o 
 -13  -1   2     6982.94     7284.05     87.79 o 
 -12  -1   2      563.52      587.18     27.02 o 
 -11  -1   2        4.72       11.54     15.49 o 
 -10  -1   2     8968.11     9048.79     79.72 o 
  -9  -1   2     5724.30     5533.49     51.20 o 
  -8  -1   2     5098.27     5419.34     45.43 o 
  -7  -1   2    17501.14    17178.38    105.46 o 
  -6  -1   2     1945.38     1829.70     17.26 o 
  -5  -1   2     3568.69     3257.93     34.15 o 
  -4  -1   2     2597.15     2495.47     20.89 o 
  -3  -1   2     4813.23     4871.35     39.44 o 
  -2  -1   2     7571.19     8555.29     56.60 o 
  -1  -1   2      965.88      930.14     11.82 o 
   0  -1   2    25159.46    27208.45    149.44 o 
   1  -1   2    13734.18    14762.30     79.24 o 
   2  -1   2        0.55       12.15      2.08 o 
   3  -1   2    13071.62    14082.38     80.38 o 
   4  -1   2    29312.46    30565.33    165.49 o 
   5  -1   2    14036.91    14018.74     81.30 o 
   6  -1   2     7121.45     7180.64     47.71 o 
   7  -1   2     1683.46     1628.01     19.53 o 
   8  -1   2       24.60       54.14      6.57 o 
   9  -1   2    10638.95    10617.66     87.94 o 
  10  -1   2     4457.45     4392.79     65.15 o 
  11  -1   2       84.75      137.26     16.25 o 
  12  -1   2      902.44      910.90     22.80 o 
  13  -1   2      435.78      467.80     29.25 o 
  14  -1   2     1861.27     1825.14     53.85 o 
  15  -1   2       95.92       56.96     22.30 o 
  16  -1   2      866.35      944.68     39.93 o 
 -16   0   2      240.39      221.74     31.48 o 
 -15   0   2     3214.42     3509.68     74.21 o 
 -14   0   2     2432.07     2618.81     65.25 o 
 -13   0   2     2204.65     2351.00     47.39 o 
 -12   0   2     2109.48     2137.92     42.56 o 
 -11   0   2      567.94      557.90     27.86 o 
 -10   0   2       42.47       30.41     11.85 o 
  -9   0   2      178.58      194.18     12.44 o 
  -8   0   2     1866.48     1883.04     27.19 o 
  -7   0   2     4844.27     5073.40     57.38 o 
  -6   0   2     2620.61     2385.59     38.40 o 
  -5   0   2     5305.94     5281.11     60.40 o 
  -4   0   2    17175.06    18065.68    160.09 o 
  -3   0   2     1904.06     2298.23     43.68 o 
  -1   0   2     2572.38     2699.65     21.86 o 
   0   0   2    96154.65    96296.91    735.13 o 
   1   0   2     2471.67     2660.26     16.09 o 
   2   0   2    12420.62    13139.44     90.82 o 
   3   0   2      540.53      522.42      7.67 o 
   4   0   2    24342.58    23771.76    157.70 o 
   5   0   2       17.77       29.14      4.37 o 
   6   0   2      360.33      352.99      9.64 o 
   7   0   2     2605.43     2464.08     20.29 o 
   8   0   2     6693.18     6459.00     50.76 o 
   9   0   2      368.61      329.16     14.10 o 
  10   0   2     2950.70     3011.59     42.47 o 
  11   0   2     3285.06     3386.18     45.88 o 
  12   0   2      647.06      547.74     26.45 o 
  13   0   2     8877.41     8819.72    117.43 o 
  14   0   2      132.64      177.82     26.82 o 
  15   0   2        8.84      -23.80     23.80 o 
  16   0   2      287.88      234.02     31.83 o 
 -17   1   2      117.64       83.33     28.01 o 
 -16   1   2       20.57       50.09     25.77 o 
 -15   1   2     4921.46     5331.52     75.68 o 
 -14   1   2       94.52       57.28     20.34 o 
 -13   1   2       64.92       69.46     16.92 o 
 -12   1   2      328.11      318.66     21.18 o 
 -11   1   2     1284.61     1327.01     31.99 o 
 -10   1   2     5332.27     5363.74     55.84 o 
  -9   1   2       19.07       34.26      8.80 o 
  -8   1   2     4843.51     4581.22     42.06 o 
  -7   1   2     3475.65     3384.12     43.02 o 
  -6   1   2    27184.77    26899.58    271.71 o 
  -5   1   2      228.08      445.52     21.99 o 
  -4   1   2      727.34      749.38     11.79 o 
  -3   1   2     2569.69     2517.34     25.02 o 
  -2   1   2    12194.79    12692.08     85.67 o 
  -1   1   2     1170.06     1187.34      8.26 o 
   0   1   2    11561.10    12364.35     69.66 o 
   1   1   2     4889.14     5073.20     29.03 o 
   2   1   2    18822.56    19725.63    125.01 o 
   3   1   2    23547.73    26067.82    142.71 o 
   4   1   2    29062.15    28870.65    144.22 o 
   5   1   2      685.34      840.83     12.06 o 
   6   1   2     3585.14     3362.68     23.45 o 
   7   1   2        7.34        1.74      3.70 o 
   8   1   2      244.50      210.16     14.34 o 
   9   1   2      116.29       98.32     12.44 o 
  10   1   2     1591.80     1626.37     29.37 o 
  11   1   2       11.75       21.91     11.64 o 
  12   1   2      347.88      329.96     24.00 o 
  13   1   2     4618.21     4712.88    104.35 o 
  14   1   2      788.52      768.71     55.27 o 
  15   1   2        3.53       19.84     26.20 o 
  16   1   2     1337.07     1449.18     68.00 o 
 -17   2   2       29.50      -24.69     24.69 o 
 -16   2   2     1135.34     1025.58     44.32 o 
 -15   2   2       41.70       23.93     22.73 o 
 -14   2   2      220.83      232.03     22.57 o 
 -13   2   2      821.60      773.13     25.83 o 
 -12   2   2       14.84       12.66     12.60 o 
 -11   2   2     2877.93     2975.85     45.98 o 
 -10   2   2     4041.31     4125.66     47.25 o 
  -9   2   2     1709.36     1706.25     26.93 o 
  -8   2   2      137.56       86.33     10.47 o 
  -7   2   2    18761.79    18871.98    108.89 o 
  -6   2   2     8950.02     8664.75     56.42 o 
  -5   2   2     2083.90     2140.81     19.28 o 
  -4   2   2     4425.56     4110.37     31.05 o 
  -3   2   2     6871.75     7369.81     59.51 o 
  -2   2   2     7275.90     7914.57     48.90 o 
  -1   2   2    11841.78    12490.12     67.21 o 
   0   2   2     5389.83     5749.42     37.25 o 
   1   2   2     4847.59     5542.40     37.54 o 
   2   2   2     5124.58     5823.80     33.78 o 
   3   2   2    76651.70    77659.85    390.34 o 
   4   2   2     1382.29     1351.46     13.54 o 
   5   2   2    18990.69    18425.85     93.24 o 
   6   2   2     3839.49     3977.82     27.55 o 
   7   2   2     4507.90     4447.18     30.41 o 
   8   2   2    10656.66    10509.62     77.62 o 
   9   2   2      411.30      377.11     17.04 o 
  10   2   2      401.81      441.17     18.27 o 
  11   2   2      506.92      528.87     21.33 o 
  12   2   2     3181.37     3145.98     55.42 o 
  13   2   2       44.70       30.14     21.82 o 
  14   2   2       83.63       83.52     26.45 o 
  15   2   2       69.45      -25.30     25.30 o 
  16   2   2     2296.10     2536.04    108.69 o 
 -17   3   2      602.35      693.36     40.93 o 
 -16   3   2     1382.74     1439.82     61.38 o 
 -15   3   2     1343.20     1316.16     45.16 o 
 -14   3   2      343.55      363.04     27.80 o 
 -13   3   2     1604.84     1625.59     37.36 o 
 -12   3   2     1022.38     1071.08     26.78 o 
 -11   3   2    14764.09    15007.37    110.29 o 
 -10   3   2     1451.12     1380.09     20.32 o 
  -9   3   2     1483.00     1449.00     18.15 o 
  -8   3   2     1046.89     1072.45     10.72 o 
  -7   3   2    34786.54    35530.02    160.19 o 
  -6   3   2      955.48      898.67     11.05 o 
  -5   3   2      493.00      439.27      8.01 o 
  -4   3   2      295.58      362.24      7.77 o 
  -3   3   2     1488.31     1366.30     10.29 o 
  -2   3   2     2752.82     2959.32     21.14 o 
  -1   3   2    20861.67    22064.05    112.47 o 
   0   3   2      286.52      359.81      7.17 o 
   1   3   2     3407.70     3638.14     24.92 o 
   2   3   2    18366.75    18847.54     92.75 o 
   3   3   2      205.39      189.55      6.15 o 
   4   3   2     1485.56     1387.00     12.51 o 
   5   3   2    10945.32    10757.78     59.74 o 
   6   3   2    28792.67    28237.62    140.31 o 
   7   3   2     1500.15     1393.72     20.16 o 
   8   3   2     6766.79     6512.19     50.74 o 
   9   3   2        6.71       20.96      9.58 o 
  10   3   2     2364.01     2448.44     41.52 o 
  11   3   2      337.95      336.36     23.30 o 
  12   3   2     1132.08     1104.25     42.35 o 
  13   3   2       92.52       87.55     24.80 o 
  14   3   2       15.34      -24.65     24.65 o 
  15   3   2      218.68      102.23     30.59 o 
 -17   4   2     2722.69     2820.31    114.03 o 
 -16   4   2       48.78      107.83     27.24 o 
 -15   4   2        3.77       10.19     21.80 o 
 -14   4   2      698.30      772.86     31.54 o 
 -13   4   2     1942.77     1896.54     39.95 o 
 -12   4   2     1881.47     2006.35     57.61 o 
 -11   4   2     3911.49     4070.44     50.51 o 
 -10   4   2      108.24      108.04      7.57 o 
  -9   4   2     3442.60     3452.45     40.34 o 
  -8   4   2      739.71      723.67     10.93 o 
  -7   4   2     1324.91     1359.76     13.02 o 
  -6   4   2      714.35      634.77      9.51 o 
  -5   4   2    12288.20    12138.79     55.13 o 
  -4   4   2     1194.62     1219.33     10.17 o 
  -3   4   2     2134.65     2119.67     13.49 o 
  -2   4   2     2754.74     3019.40     19.27 o 
  -1   4   2      117.17       96.16      4.65 o 
   0   4   2     9920.39    10614.99     58.81 o 
   1   4   2    22281.11    23438.40    113.55 o 
   2   4   2    43194.60    43624.71    205.66 o 
   3   4   2    10453.33     9908.96     56.17 o 
   4   4   2       31.71       34.28      4.63 o 
   5   4   2     4195.08     4713.56     33.85 o 
   6   4   2    19406.92    18945.67    112.58 o 
   7   4   2     1605.59     1575.15     32.50 o 
   8   4   2      188.80      168.36     12.01 o 
   9   4   2      195.01      219.56     16.10 o 
  10   4   2     5028.25     5037.85     78.39 o 
  11   4   2      259.04      356.24     28.47 o 
  12   4   2       11.27       -9.01     20.70 o 
  13   4   2      530.48      518.82     36.93 o 
  14   4   2     1606.13     1698.16     67.19 o 
  15   4   2      306.64      231.11     35.74 o 
 -17   5   2     2890.32     2963.21    116.45 o 
 -16   5   2       27.10       54.37     32.33 o 
 -15   5   2       17.05       -3.53     24.53 o 
 -14   5   2      427.19      415.01     29.02 o 
 -13   5   2     4641.91     5085.39     68.09 o 
 -12   5   2     2275.02     2328.16     41.90 o 
 -11   5   2       18.35       14.95      8.01 o 
 -10   5   2     2515.38     2568.22     27.89 o 
  -9   5   2       15.12       23.37      5.89 o 
  -8   5   2     5375.29     5407.56     33.81 o 
  -7   5   2      187.38      154.80      5.63 o 
  -6   5   2     1364.68     1439.08     12.85 o 
  -5   5   2     9355.95     8759.22     44.41 o 
  -4   5   2    11789.40    12055.09     52.89 o 
  -3   5   2       22.61       33.56      4.96 o 
  -2   5   2      278.75      283.18      6.48 o 
  -1   5   2     9479.38     9998.62     53.83 o 
   0   5   2       20.55       19.42      3.66 o 
   1   5   2    16932.01    16224.57     83.38 o 
   2   5   2     4194.89     3744.22     24.62 o 
   3   5   2     3894.54     3896.18     25.56 o 
   4   5   2     1115.05     1116.89     16.53 o 
   5   5   2     8749.03     8992.93     59.29 o 
   6   5   2     6706.24     6166.66     56.88 o 
   7   5   2       81.92      108.41     11.00 o 
   8   5   2      496.72      424.57     16.89 o 
   9   5   2       13.32       12.22      9.84 o 
  10   5   2      533.94      503.74     31.41 o 
  11   5   2      525.50      416.10     31.75 o 
  12   5   2      808.10      752.49     45.81 o 
  13   5   2      434.58      336.18     34.45 o 
  14   5   2     2015.58     1967.34     62.36 o 
  15   5   2     1195.48     1000.84     51.79 o 
 -17   6   2      487.06      603.03     51.55 o 
 -16   6   2        0.74      -15.75     31.63 o 
 -15   6   2       18.47       48.15     36.34 o 
 -14   6   2     1551.54     1603.63     55.94 o 
 -13   6   2      770.12      788.14     36.28 o 
 -12   6   2     1158.04     1145.76     27.48 o 
 -11   6   2     1536.02     1636.28     27.31 o 
 -10   6   2     1419.85     1371.83     23.60 o 
  -9   6   2     4648.32     4629.24     44.61 o 
  -8   6   2     1287.85     1158.73     18.57 o 
  -7   6   2        9.27       -4.63      4.63 o 
  -6   6   2     8612.21     8638.89     47.27 o 
  -5   6   2    13586.73    13175.12     63.14 o 
  -4   6   2      761.34      680.62      8.20 o 
  -3   6   2    29741.55    29897.90    122.67 o 
  -2   6   2     1537.80     1234.55     12.48 o 
  -1   6   2        0.60        8.42      3.93 o 
   0   6   2    11179.90    10579.97     55.40 o 
   1   6   2    41791.60    42564.70    180.65 o 
   2   6   2       14.58        5.57      4.05 o 
   3   6   2      625.54      542.79      9.66 o 
   4   6   2       44.74       28.94      5.63 o 
   5   6   2     6403.91     6273.75     48.39 o 
   6   6   2       37.23       23.63      9.38 o 
   7   6   2    11364.63    11288.96     92.38 o 
   8   6   2     1655.65     1580.80     31.65 o 
   9   6   2      447.73      317.36     18.39 o 
  10   6   2     5276.53     5241.63     87.27 o 
  11   6   2      435.95      314.34     34.22 o 
  12   6   2      415.52      473.69     64.81 o 
  13   6   2        8.90       24.94     30.74 o 
  14   6   2     1190.42     1124.91     52.24 o 
 -17   7   2      147.15       71.77     37.20 o 
 -16   7   2      616.64      583.98     48.05 o 
 -15   7   2       18.73       32.89     26.84 o 
 -14   7   2      744.39      728.17     36.74 o 
 -13   7   2       51.38       -7.33     15.99 o 
 -12   7   2     4540.14     4456.55     57.32 o 
 -11   7   2      300.38      307.43     21.52 o 
 -10   7   2     1156.94     1209.35     23.37 o 
  -9   7   2     8768.99     8744.45     70.95 o 
  -8   7   2      534.38      570.55     15.87 o 
  -7   7   2      502.37      439.98     12.04 o 
  -6   7   2     3849.48     3920.95     23.79 o 
  -5   7   2    38967.93    39381.35    154.85 o 
  -4   7   2     1156.88     1181.31     11.77 o 
  -3   7   2      271.62      324.72      6.79 o 
  -2   7   2      396.48      436.80      8.06 o 
  -1   7   2      999.17      852.50     10.92 o 
   0   7   2      195.33      186.47      6.72 o 
   1   7   2      743.14      940.56     12.50 o 
   2   7   2     1290.36     1387.28     15.89 o 
   3   7   2      279.85      328.51      9.63 o 
   4   7   2     3384.16     3327.12     34.95 o 
   5   7   2        4.21       -3.31      7.97 o 
   6   7   2     1964.99     1918.21     38.85 o 
   7   7   2    10363.87    10597.63     90.23 o 
   8   7   2     3504.82     3368.47     44.88 o 
   9   7   2      778.61      800.05     26.31 o 
  10   7   2      991.58      690.32     34.56 o 
  11   7   2      312.06      227.00     52.74 o 
  12   7   2        6.07      -21.61     27.92 o 
  13   7   2       19.66       72.67     29.67 o 
  14   7   2     1003.41      928.64     49.83 o 
 -17   8   2      344.46      210.37     51.51 o 
 -16   8   2     1630.59     1642.18     67.18 o 
 -15   8   2     3824.22     3998.45     94.61 o 
 -14   8   2      188.38      267.60     27.55 o 
 -13   8   2       85.98      102.32     22.72 o 
 -12   8   2     2398.61     2338.95     39.38 o 
 -11   8   2     1398.96     1433.88     27.38 o 
 -10   8   2     3382.44     3330.28     50.84 o 
  -9   8   2     6573.50     6515.66     62.59 o 
  -8   8   2      835.90      843.88     18.11 o 
  -7   8   2       73.84       68.93      8.29 o 
  -6   8   2      154.85      177.50      8.84 o 
  -5   8   2    15144.71    14720.84     67.66 o 
  -4   8   2     3612.50     3494.60     22.28 o 
  -3   8   2    18569.91    18071.90     79.43 o 
  -2   8   2      997.91      960.72     12.07 o 
  -1   8   2     1195.34     1203.66     13.03 o 
   0   8   2       14.55       28.26      5.03 o 
   1   8   2     2532.36     2567.76     21.80 o 
   2   8   2    11263.54    11305.77     69.14 o 
   3   8   2     2388.72     2367.42     27.21 o 
   4   8   2    11923.02    11531.31     85.18 o 
   5   8   2    11644.97    11181.42     88.97 o 
   6   8   2      331.50      297.76     16.28 o 
   7   8   2     8185.50     8022.36     76.03 o 
   8   8   2     4669.90     4679.94     60.19 o 
   9   8   2     1546.82     1503.78     37.73 o 
  10   8   2       91.49       63.92     16.91 o 
  11   8   2      460.53      345.61     56.76 o 
  12   8   2      555.81      451.35     43.51 o 
  13   8   2      208.55      104.87     36.31 o 
 -17   9   2      585.77      616.20     65.06 o 
 -16   9   2     1183.98     1238.81     90.20 o 
 -15   9   2     1003.45      976.46     51.06 o 
 -14   9   2      582.83      562.55     41.22 o 
 -13   9   2      586.18      521.61     34.69 o 
 -12   9   2     2258.63     2139.80     45.49 o 
 -11   9   2     1276.20     1204.25     34.17 o 
 -10   9   2     4638.22     4540.00     52.45 o 
  -9   9   2     1684.39     1678.38     26.26 o 
  -8   9   2     1120.80     1105.36     21.00 o 
  -7   9   2      345.02      335.15     10.88 o 
  -6   9   2     1169.61     1137.56     15.79 o 
  -5   9   2        5.45       -3.23      5.57 o 
  -4   9   2    14306.66    14348.63     68.64 o 
  -3   9   2     3575.49     3504.47     25.04 o 
  -2   9   2     5306.71     5062.15     30.88 o 
  -1   9   2     2645.94     2675.61     20.97 o 
   0   9   2     8090.96     7971.35     42.79 o 
   1   9   2     1019.33     1146.88     16.80 o 
   2   9   2     2712.08     2599.37     29.64 o 
   3   9   2    25728.12    24460.62    159.36 o 
   4   9   2     2880.98     2778.15     34.63 o 
   5   9   2      401.21      389.86     15.97 o 
   6   9   2        3.20       -4.18     11.38 o 
   7   9   2     2838.91     2823.81     49.43 o 
   8   9   2      835.57      779.86     30.10 o 
   9   9   2      109.64      104.62     19.16 o 
  10   9   2      701.97      796.08     51.54 o 
  11   9   2       24.67      -19.44     28.11 o 
  12   9   2      173.31      126.77     35.52 o 
 -16  10   2     1681.27     1928.37     72.03 o 
 -15  10   2       48.46       14.92     28.20 o 
 -14  10   2      391.70      407.89     39.35 o 
 -13  10   2        7.70       33.54     30.96 o 
 -12  10   2     2008.80     2047.72     46.09 o 
 -11  10   2     1232.42     1330.53     37.05 o 
 -10  10   2      195.52      203.07     16.62 o 
  -9  10   2     1085.92     1060.75     23.96 o 
  -8  10   2     3510.72     3518.63     38.66 o 
  -7  10   2     1086.51     1127.68     18.47 o 
  -6  10   2       12.62       24.92      6.69 o 
  -5  10   2     1742.37     1524.73     19.91 o 
  -4  10   2    15428.39    15238.35     77.59 o 
  -3  10   2     5579.59     5614.94     37.11 o 
  -2  10   2      468.35      430.74      9.85 o 
  -1  10   2     5745.77     5689.82     34.94 o 
   0  10   2    10346.55    10244.32     61.98 o 
   1  10   2       45.97       19.32      7.56 o 
   2  10   2      892.09      914.94     21.20 o 
   3  10   2     5169.94     5075.43     50.64 o 
   4  10   2      112.76       88.18     11.64 o 
   5  10   2        9.30        2.15     10.49 o 
   6  10   2     2083.56     1932.77     38.71 o 
   7  10   2     2387.22     2416.03     44.59 o 
   8  10   2       17.97        1.02     17.06 o 
   9  10   2     1472.34     1475.93     41.00 o 
  10  10   2       47.35       42.07     19.47 o 
  11  10   2       14.72       -3.75     25.04 o 
  12  10   2       35.11      -12.76     49.92 o 
 -16  11   2      935.25      792.16     52.49 o 
 -15  11   2        8.52      -27.01     27.01 o 
 -14  11   2      709.06      702.49     45.50 o 
 -13  11   2      153.27      157.22     32.70 o 
 -12  11   2       47.17       27.74     18.22 o 
 -11  11   2      150.14      128.64     20.66 o 
 -10  11   2     8123.97     8140.29     96.26 o 
  -9  11   2      677.88      651.21     20.74 o 
  -8  11   2     3670.22     3578.54     38.91 o 
  -7  11   2     3299.06     3278.89     34.59 o 
  -6  11   2      890.34      905.32     16.37 o 
  -5  11   2     3394.77     3399.41     31.32 o 
  -4  11   2     3373.01     3385.64     30.08 o 
  -3  11   2     8468.18     8240.19     49.98 o 
  -2  11   2     3753.51     3558.11     29.25 o 
  -1  11   2        1.37       -7.47      7.47 o 
   0  11   2      372.87      407.64     12.50 o 
   1  11   2     3355.35     3424.93     35.86 o 
   2  11   2      294.47      260.14     15.04 o 
   3  11   2      135.66       85.65     12.07 o 
   4  11   2      486.81      443.14     20.02 o 
   5  11   2     2139.42     2139.33     32.83 o 
   6  11   2       59.35       39.88     16.69 o 
   7  11   2        4.03       -7.81     16.87 o 
   8  11   2      978.28     1004.97     63.88 o 
   9  11   2     6102.70     6479.54     86.85 o 
  10  11   2       88.65       89.69     22.16 o 
  11  11   2      828.21      761.92     43.92 o 
 -16  12   2      101.21       59.76     32.77 o 
 -15  12   2      726.71      716.98     50.92 o 
 -14  12   2     1765.09     1651.09     64.00 o 
 -13  12   2       33.11       41.56     30.97 o 
 -12  12   2       90.25       73.14     22.45 o 
 -11  12   2      431.69      484.11     28.53 o 
 -10  12   2     3214.14     2938.16     64.52 o 
  -9  12   2       71.32       66.82     14.54 o 
  -8  12   2     6147.41     6085.41     55.26 o 
  -7  12   2     3206.30     3070.76     31.47 o 
  -6  12   2     6880.10     6438.95     50.68 o 
  -5  12   2     2492.89     2518.55     27.79 o 
  -4  12   2      599.51      597.77     20.39 o 
  -3  12   2     5186.17     5294.28     40.63 o 
  -2  12   2     1283.84     1254.20     26.23 o 
  -1  12   2      698.35      723.23     18.00 o 
   0  12   2       89.16      117.89     11.24 o 
   1  12   2     1466.15     1451.85     26.32 o 
   2  12   2      559.22      472.01     18.53 o 
   3  12   2     2856.52     2800.91     57.46 o 
   4  12   2     5671.34     5813.61     55.87 o 
   5  12   2     1839.09     1849.30     41.73 o 
   6  12   2      210.07      149.68     28.17 o 
   7  12   2     1203.87     1024.69     36.58 o 
   8  12   2     2457.36     2423.19     70.73 o 
   9  12   2     3561.52     3473.70     63.37 o 
  10  12   2      118.20      139.35     23.53 o 
 -15  13   2     2671.66     2936.28     86.27 o 
 -14  13   2     1277.44     1294.15     61.04 o 
 -13  13   2      101.67      127.56     32.15 o 
 -12  13   2     1636.46     1707.50     51.29 o 
 -11  13   2     1279.43     1254.88     43.90 o 
 -10  13   2       27.19       18.34     15.69 o 
  -9  13   2        7.88       -7.61     14.00 o 
  -8  13   2     5829.99     5893.44     59.26 o 
  -7  13   2      101.77       64.31     12.44 o 
  -6  13   2     1198.10     1198.96     21.94 o 
  -5  13   2      124.24       64.45     10.13 o 
  -4  13   2      655.92      661.94     17.27 o 
  -3  13   2      825.60      794.98     18.47 o 
  -2  13   2     4841.23     4947.41     57.17 o 
  -1  13   2     1112.82     1127.52     22.78 o 
   0  13   2        2.00       35.89     11.67 o 
   1  13   2      542.75      462.89     20.23 o 
   2  13   2     1936.33     1906.83     35.83 o 
   3  13   2      310.89      307.41     17.33 o 
   4  13   2     3962.82     3912.88     48.66 o 
   5  13   2     2380.35     2412.26     41.72 o 
   6  13   2       78.41       77.77     22.02 o 
   7  13   2      304.87      357.16     28.70 o 
   8  13   2     2769.39     2905.94     59.26 o 
   9  13   2     1197.02     1138.73     41.28 o 
 -15  14   2     1362.73     1477.02     68.38 o 
 -14  14   2      933.26      963.13     56.28 o 
 -13  14   2        0.05        1.96     29.92 o 
 -12  14   2      144.01      132.26     34.12 o 
 -11  14   2     1202.16     1285.69     45.87 o 
 -10  14   2      122.39      114.09     20.38 o 
  -9  14   2      264.86      294.09     16.11 o 
  -8  14   2      534.44      470.98     20.55 o 
  -7  14   2       78.54       28.14     11.54 o 
  -6  14   2     1906.18     1835.94     27.53 o 
  -5  14   2      408.18      365.09     20.49 o 
  -4  14   2        2.35        8.38     11.61 o 
  -3  14   2      241.05      249.92     14.20 o 
  -2  14   2     7180.83     7288.23     60.71 o 
  -1  14   2       81.84       58.42     10.73 o 
   0  14   2       31.77       17.92     12.44 o 
   1  14   2       74.70       54.63     14.71 o 
   2  14   2     5838.65     5893.68     67.49 o 
   3  14   2       13.65       20.39     17.08 o 
   4  14   2      649.89      568.55     24.44 o 
   5  14   2     3545.96     3838.53     83.88 o 
   6  14   2      184.21      212.30     26.43 o 
   7  14   2      235.85      276.88     28.41 o 
   8  14   2        3.54      -21.51     22.55 o 
   9  14   2       76.46       75.70     29.38 o 
 -14  15   2     1416.52     1526.88     67.79 o 
 -13  15   2      352.88      543.92     48.84 o 
 -12  15   2       85.23       71.70     34.02 o 
 -11  15   2      754.70      792.72     35.65 o 
 -10  15   2      838.41      881.46     39.40 o 
  -9  15   2       30.56        8.00     13.77 o 
  -8  15   2     3039.84     2930.10     44.20 o 
  -7  15   2     4199.98     4222.44     64.96 o 
  -6  15   2     1836.01     1905.77     33.04 o 
  -5  15   2     1648.16     1642.66     34.87 o 
  -4  15   2     2648.57     2500.57     37.38 o 
  -3  15   2     3790.92     3897.67     48.89 o 
  -2  15   2     4638.00     4714.04     51.53 o 
  -1  15   2     1147.90     1176.04     36.07 o 
   0  15   2     1398.88     1472.54     34.89 o 
   1  15   2       20.85       43.35     16.73 o 
   2  15   2      265.91      241.78     29.72 o 
   3  15   2      333.76      309.14     26.53 o 
   4  15   2        6.55       21.82     20.08 o 
   5  15   2      429.12      352.53     27.79 o 
   6  15   2      291.04      197.19     27.46 o 
   7  15   2      928.57      974.81     41.32 o 
 -13  16   2      818.18      830.52     54.88 o 
 -12  16   2      485.29      479.39     49.67 o 
 -11  16   2      748.96      806.56     43.44 o 
 -10  16   2      624.42      661.75     32.22 o 
  -9  16   2     1446.16     1494.79     34.22 o 
  -8  16   2      957.84      983.81     33.51 o 
  -7  16   2     1094.54     1072.33     47.98 o 
  -6  16   2     2148.66     2186.47     37.69 o 
  -5  16   2      194.32      214.74     20.25 o 
  -4  16   2       96.76       99.56     17.48 o 
  -3  16   2     4797.33     4943.32     57.22 o 
  -2  16   2     1256.28     1323.08     33.15 o 
  -1  16   2      123.60      131.84     20.48 o 
   0  16   2      188.20      189.27     19.99 o 
   1  16   2       17.39      -10.04     16.60 o 
   2  16   2       79.02       59.22     19.70 o 
   3  16   2      523.29      521.21     28.33 o 
   4  16   2        3.55      -18.33     19.90 o 
   5  16   2       86.46      146.85     31.11 o 
   6  16   2     1735.04     1662.48     57.56 o 
 -12  17   2       58.18      125.60     44.70 o 
 -11  17   2      107.04      173.59     39.89 o 
 -10  17   2      559.82      561.11     40.79 o 
  -9  17   2     3024.72     3078.53     52.74 o 
  -8  17   2       54.22       63.18     21.71 o 
  -7  17   2     1087.23     1044.54     30.69 o 
  -6  17   2     1343.19     1325.35     38.34 o 
  -5  17   2      194.95      189.60     19.89 o 
  -4  17   2      424.04      414.98     26.16 o 
  -3  17   2      481.05      481.67     26.95 o 
  -2  17   2      204.79      182.75     22.37 o 
  -1  17   2      188.33      135.10     21.54 o 
   0  17   2     1360.29     1395.36     43.51 o 
   1  17   2       18.49       45.00     20.84 o 
   2  17   2      129.97      132.48     25.44 o 
   3  17   2       86.03      111.20     22.49 o 
   4  17   2      546.99      547.16     31.71 o 
   5  17   2       61.79       45.44     28.91 o 
 -11  18   2      184.79      257.25     35.65 o 
 -10  18   2       12.65       28.70     29.55 o 
  -9  18   2      765.30      732.40     31.94 o 
  -8  18   2        2.91       35.99     22.08 o 
  -7  18   2      239.31      157.94     21.20 o 
  -6  18   2      405.74      335.20     26.92 o 
  -5  18   2      556.86      519.10     27.26 o 
  -4  18   2     1003.63      897.23     31.46 o 
  -3  18   2      225.85      193.09     24.06 o 
  -2  18   2        3.57       18.90     20.11 o 
  -1  18   2     1013.61      948.69     36.15 o 
   0  18   2     5115.05     5683.17     85.42 o 
   1  18   2       23.42       10.84     23.76 o 
   2  18   2       29.30       33.54     24.24 o 
   3  18   2      154.35      161.44     27.56 o 
  -9  19   2      376.45      358.80     28.53 o 
  -8  19   2       71.21      104.55     27.48 o 
  -7  19   2      113.51      131.83     28.14 o 
  -6  19   2      129.26      123.83     27.94 o 
  -5  19   2     2387.57     2468.21     76.69 o 
  -4  19   2      338.51      293.02     30.48 o 
  -3  19   2       25.99       11.36     23.22 o 
  -2  19   2      198.98      221.82     28.57 o 
  -1  19   2     2633.80     2807.30     71.83 o 
   0  19   2     1036.25     1080.72     56.84 o 
   1  19   2      638.40      640.95     37.36 o 
  -6  20   2        1.23       43.36     27.24 o 
  -5  20   2     1509.82     1519.72     50.16 o 
  -4  20   2      120.33       94.70     28.01 o 
  -3  20   2       84.05       93.42     27.09 o 
  -2  20   2       46.28       88.72     29.26 o 
   1 -20   3       92.50       40.67     27.65 o 
   2 -20   3       43.97       61.30     25.02 o 
   3 -20   3      622.50      699.84     38.04 o 
   4 -20   3      842.07      867.83     50.51 o 
   5 -20   3       51.66       59.36     30.75 o 
   6 -20   3      440.25      402.65     42.11 o 
   7 -20   3      242.94      274.35     33.28 o 
  -2 -19   3      195.05      226.75     26.41 o 
  -1 -19   3        9.17      -13.50     21.20 o 
   0 -19   3     1586.06     1631.78     48.94 o 
   1 -19   3      338.03      314.50     28.76 o 
   2 -19   3      308.94      245.22     27.79 o 
   3 -19   3      624.25      531.07     31.34 o 
   4 -19   3     6050.89     6437.25     92.76 o 
   5 -19   3        8.51       17.42     27.33 o 
   6 -19   3        6.91       -9.43     27.29 o 
   7 -19   3       32.48       54.98     26.72 o 
   8 -19   3     3924.89     4107.88     73.98 o 
   9 -19   3       11.01       18.65     25.72 o 
  -4 -18   3       15.73       17.64     24.53 o 
  -3 -18   3      910.97      807.32     36.34 o 
  -2 -18   3      539.41      538.40     30.39 o 
  -1 -18   3      458.44      524.55     40.79 o 
   0 -18   3      407.10      400.88     26.17 o 
   1 -18   3      179.75       90.22     21.33 o 
   2 -18   3      867.75      934.63     29.95 o 
   3 -18   3      141.32      137.29     19.55 o 
   4 -18   3     2445.12     2539.12     46.68 o 
   5 -18   3        3.67       55.16     23.15 o 
   6 -18   3      575.30      502.35     33.21 o 
   7 -18   3      802.11      797.43     34.82 o 
   8 -18   3     1030.78     1063.97     41.91 o 
   9 -18   3        8.59      -22.20     22.20 o 
  10 -18   3        1.13        2.07     29.33 o 
  11 -18   3       77.95       43.46     36.90 o 
  -6 -17   3      939.67      831.70     55.38 o 
  -5 -17   3      422.89      414.93     37.46 o 
  -4 -17   3      413.11      416.97     26.17 o 
  -3 -17   3     3309.45     3282.52     61.44 o 
  -2 -17   3     1105.74     1067.80     42.64 o 
  -1 -17   3     2886.07     3002.88     54.59 o 
   0 -17   3       22.36       76.95     18.29 o 
   1 -17   3       78.07       89.12     18.15 o 
   2 -17   3     1572.59     1559.07     44.11 o 
   3 -17   3     2703.75     2684.64     46.81 o 
   4 -17   3       55.88      112.10     17.55 o 
   5 -17   3     2786.98     2863.81     51.50 o 
   6 -17   3      206.41      240.93     23.57 o 
   7 -17   3     1800.83     1869.13     42.78 o 
   8 -17   3      213.03      179.57     27.05 o 
   9 -17   3     1868.58     1997.68     49.31 o 
  10 -17   3       32.77       33.49     27.99 o 
  11 -17   3        7.42       82.84     36.42 o 
  12 -17   3     2594.70     2957.19    116.28 o 
  -7 -16   3     2112.37     2146.13     73.18 o 
  -6 -16   3       78.29      -15.02     48.28 o 
  -5 -16   3      362.84      299.11     33.18 o 
  -4 -16   3      216.51      222.52     22.24 o 
  -3 -16   3     6202.43     6617.91     80.08 o 
  -2 -16   3      619.47      644.83     29.50 o 
  -1 -16   3      250.76      268.66     22.30 o 
   0 -16   3      332.28      284.81     21.09 o 
   1 -16   3       31.77        3.77     14.12 o 
   2 -16   3      225.47      231.34     18.43 o 
   3 -16   3       35.55       19.33     14.70 o 
   4 -16   3       34.37       55.10     14.89 o 
   5 -16   3     1801.22     1743.34     36.96 o 
   6 -16   3     1600.66     1609.62     35.81 o 
   7 -16   3      143.81      136.03     18.71 o 
   8 -16   3       15.02       27.24     21.20 o 
   9 -16   3     1608.05     1590.13     46.05 o 
  10 -16   3     2410.52     2453.23     97.20 o 
  11 -16   3      225.08      251.34     41.58 o 
  12 -16   3     1399.65     1529.24     69.00 o 
  13 -16   3      362.04      434.75     49.14 o 
  -8 -15   3      298.58      319.23     30.02 o 
  -7 -15   3     1226.49     1098.70     50.93 o 
  -6 -15   3       23.53        6.44     23.58 o 
  -5 -15   3       29.05       -3.35     23.54 o 
  -4 -15   3      166.45       80.86     18.03 o 
  -3 -15   3     2456.94     2532.78     46.38 o 
  -2 -15   3       51.66       50.31     17.28 o 
  -1 -15   3     2510.13     2499.50     43.80 o 
   0 -15   3        5.31       44.19     13.73 o 
   1 -15   3      248.60      260.25     19.08 o 
   2 -15   3     5647.85     5682.08     56.51 o 
   3 -15   3      568.10      537.71     20.08 o 
   4 -15   3     1054.34     1044.64     24.15 o 
   5 -15   3       80.33       71.72     15.36 o 
   6 -15   3     1855.16     1838.38     34.63 o 
   7 -15   3     3079.64     3153.50     43.71 o 
   8 -15   3      221.91      197.96     16.31 o 
   9 -15   3     1770.05     1845.10     45.37 o 
  10 -15   3     3802.93     3689.27     90.63 o 
  11 -15   3      279.05      271.05     39.61 o 
  12 -15   3      103.08      111.11     36.02 o 
  13 -15   3       10.69      -33.80     33.80 o 
  14 -15   3       25.03      -29.83     34.67 o 
  -9 -14   3      405.77      334.61     29.78 o 
  -8 -14   3     1188.80     1096.44     45.27 o 
  -7 -14   3      150.69      108.57     26.17 o 
  -6 -14   3      991.84      933.13     50.80 o 
  -5 -14   3      683.87      683.22     33.19 o 
  -4 -14   3     1314.06     1267.09     33.19 o 
  -3 -14   3       96.45       88.38     15.78 o 
  -2 -14   3      724.55      707.37     27.14 o 
  -1 -14   3     3396.24     3286.23     60.07 o 
   0 -14   3      285.29      333.29     17.04 o 
   1 -14   3     5499.36     5598.99     52.11 o 
   2 -14   3     1262.45     1241.28     28.06 o 
   3 -14   3      439.26      430.73     17.73 o 
   4 -14   3      624.86      590.15     17.98 o 
   5 -14   3     5151.50     5043.28     68.37 o 
   6 -14   3     1560.90     1668.39     30.51 o 
   7 -14   3      867.43      801.25     21.06 o 
   8 -14   3       23.47      -14.33     14.33 o 
   9 -14   3      424.48      440.01     22.73 o 
  10 -14   3      106.98       69.61     25.24 o 
  11 -14   3       14.73       14.69     29.53 o 
  12 -14   3        2.55       93.91     32.15 o 
  13 -14   3      469.23      550.14     48.80 o 
  14 -14   3      168.30      179.21     41.12 o 
 -10 -13   3      264.00      122.56     39.96 o 
  -9 -13   3        1.95       46.71     21.93 o 
  -8 -13   3        0.78        4.04     22.86 o 
  -7 -13   3      686.94      591.71     49.06 o 
  -6 -13   3     3787.71     3851.89     72.31 o 
  -5 -13   3     3123.52     3038.27     57.13 o 
  -4 -13   3       20.41       50.17     14.58 o 
  -3 -13   3     3563.52     3521.82     47.66 o 
  -2 -13   3     5010.57     4898.65     53.68 o 
  -1 -13   3     2857.70     2863.09     37.38 o 
   0 -13   3     1088.77     1071.76     22.61 o 
   1 -13   3    10084.02     9934.42     73.15 o 
   2 -13   3     1246.57     1261.08     23.23 o 
   3 -13   3      528.80      562.14     16.36 o 
   4 -13   3      638.92      618.17     17.02 o 
   5 -13   3     5317.23     5347.29     46.73 o 
   6 -13   3      672.57      717.11     19.39 o 
   7 -13   3     1695.31     1732.89     27.41 o 
   8 -13   3      691.60      660.14     21.92 o 
   9 -13   3     2141.01     2140.09     38.57 o 
  10 -13   3        3.99       10.84     22.13 o 
  11 -13   3      765.81      758.37     39.47 o 
  12 -13   3      271.04      238.10     37.54 o 
  13 -13   3     1242.02     1405.92     61.84 o 
  14 -13   3     1410.37     1524.30     65.84 o 
  15 -13   3      788.92     1033.50     59.72 o 
 -11 -12   3        2.58       22.50     27.64 o 
 -10 -12   3        1.31       52.75     27.88 o 
  -9 -12   3      937.62      972.16     38.22 o 
  -8 -12   3      236.00      201.60     26.58 o 
  -7 -12   3       26.98       23.40     22.06 o 
  -6 -12   3     2183.58     2185.95     44.28 o 
  -5 -12   3     4805.45     4741.90     52.54 o 
  -4 -12   3      692.67      539.37     19.53 o 
  -3 -12   3       10.33      -10.87     10.87 o 
  -2 -12   3     5028.31     4928.99     48.56 o 
  -1 -12   3     7779.48     7668.10     60.56 o 
   0 -12   3     2077.52     2001.96     26.69 o 
   1 -12   3       46.95       79.96      9.63 o 
   2 -12   3       23.62       27.17      8.76 o 
   3 -12   3      311.45      322.30     12.41 o 
   4 -12   3     1942.46     1829.83     24.01 o 
   5 -12   3      197.00      200.01     11.76 o 
   6 -12   3      424.62      466.17     16.18 o 
   7 -12   3     1140.12     1123.63     29.67 o 
   8 -12   3       95.57       70.17     12.52 o 
   9 -12   3      335.57      395.30     22.53 o 
  10 -12   3      468.01      475.57     28.63 o 
  11 -12   3     4829.67     4914.76     84.55 o 
  12 -12   3        8.07       18.35     23.88 o 
  13 -12   3     2515.72     2535.54     77.60 o 
  14 -12   3     2626.89     2925.66     83.97 o 
  15 -12   3     1272.20     1414.12     86.88 o 
 -12 -11   3     1345.31     1297.06     54.05 o 
 -11 -11   3       96.57      116.06     37.07 o 
 -10 -11   3      656.61      703.63     51.52 o 
  -9 -11   3      159.77      200.26     24.36 o 
  -8 -11   3     1960.14     1894.83     75.84 o 
  -7 -11   3     1102.85     1112.26     36.21 o 
  -6 -11   3      680.24      724.41     27.86 o 
  -5 -11   3     1982.09     1870.96     28.38 o 
  -4 -11   3     4076.50     4002.78     52.69 o 
  -3 -11   3     1299.72     1267.95     32.60 o 
  -2 -11   3     4624.44     4683.86     45.30 o 
  -1 -11   3     8001.71     7652.95     58.63 o 
   0 -11   3       76.84       86.45      8.09 o 
   1 -11   3     4962.43     5163.41     38.22 o 
   2 -11   3     2934.98     2854.70     26.68 o 
   3 -11   3     3759.62     3640.99     30.72 o 
   4 -11   3     4194.10     4164.94     33.47 o 
   5 -11   3      735.65      813.81     16.84 o 
   6 -11   3     7775.37     7850.62     60.31 o 
   7 -11   3     2772.01     2765.24     32.80 o 
   8 -11   3     1129.01     1229.52     25.53 o 
   9 -11   3     7181.24     6911.63     85.78 o 
  10 -11   3       87.89       87.63     20.10 o 
  11 -11   3     2994.79     3022.34     79.83 o 
  12 -11   3      859.61      873.13     40.55 o 
  13 -11   3      666.41      657.52     61.83 o 
  14 -11   3      181.73      197.91     36.46 o 
  15 -11   3        1.63       37.94     32.92 o 
  16 -11   3      263.87      262.12     59.35 o 
 -12 -10   3     1682.36     1659.17     57.30 o 
 -11 -10   3        6.45       25.91     26.18 o 
 -10 -10   3     2171.75     2305.49     60.00 o 
  -9 -10   3      607.67      503.70     28.17 o 
  -8 -10   3      603.96      665.18     28.59 o 
  -7 -10   3      761.73      731.50     29.33 o 
  -6 -10   3     8330.83     8366.32     79.92 o 
  -5 -10   3       78.79       56.75     13.04 o 
  -4 -10   3     4085.52     3939.37     42.29 o 
  -3 -10   3      137.88      133.30     10.94 o 
  -2 -10   3      416.63      404.87     14.72 o 
  -1 -10   3       62.91       39.69      7.17 o 
   0 -10   3    15301.59    14807.72     76.96 o 
   1 -10   3    10477.68    10549.92     53.06 o 
   2 -10   3      272.89      249.60      8.59 o 
   3 -10   3    16433.42    16419.74     76.67 o 
   4 -10   3     1190.47     1143.39     16.57 o 
   5 -10   3      278.72      332.06     11.88 o 
   6 -10   3     9391.03     9187.58     65.65 o 
   7 -10   3     4162.99     4213.86     39.72 o 
   8 -10   3       36.98       54.88     10.84 o 
   9 -10   3     1325.30     1406.45     33.55 o 
  10 -10   3     1004.34     1133.49     36.02 o 
  11 -10   3     1731.72     1809.08     46.64 o 
  12 -10   3      492.59      471.28     32.72 o 
  13 -10   3      208.58      191.14     36.85 o 
  14 -10   3      132.23      162.12     31.82 o 
  15 -10   3     1914.04     2066.76     75.08 o 
  16 -10   3      199.97      209.65     52.48 o 
 -13  -9   3      239.88      183.29     38.92 o 
 -12  -9   3      988.39      890.76     73.06 o 
 -11  -9   3        5.34       42.23     25.62 o 
 -10  -9   3      304.68      230.17     28.41 o 
  -9  -9   3     1114.89     1103.33     39.04 o 
  -8  -9   3       65.49       75.49     16.36 o 
  -7  -9   3      503.85      505.91     20.24 o 
  -6  -9   3     1987.58     1915.27     32.96 o 
  -5  -9   3     1270.73     1188.10     26.38 o 
  -4  -9   3    13039.71    12709.12     92.56 o 
  -3  -9   3      405.95      397.27     13.51 o 
  -2  -9   3      101.51      109.79      8.57 o 
  -1  -9   3      864.30      823.12     13.10 o 
   0  -9   3    14990.83    15249.04     71.10 o 
   1  -9   3      254.04      242.33      8.01 o 
   2  -9   3     9141.35     8898.93     44.89 o 
   3  -9   3     2563.46     2337.62     19.45 o 
   4  -9   3     8428.97     8615.58     46.55 o 
   5  -9   3       21.17       33.61      6.36 o 
   6  -9   3     1968.38     1845.81     33.18 o 
   7  -9   3    13311.82    13351.40     97.05 o 
   8  -9   3      270.29      282.40     14.04 o 
   9  -9   3     1326.18     1325.54     34.71 o 
  10  -9   3      413.39      415.35     25.52 o 
  11  -9   3     1848.12     1790.72     40.41 o 
  12  -9   3       28.14       21.39     17.39 o 
  13  -9   3     1756.40     1765.43     56.40 o 
  14  -9   3     1263.61     1202.04     52.46 o 
  15  -9   3     2225.57     2267.07     67.55 o 
  16  -9   3      598.22      553.14     44.53 o 
 -14  -8   3      495.10      313.90     43.71 o 
 -13  -8   3      161.34      107.34     36.32 o 
 -12  -8   3     1026.74      781.86     52.86 o 
 -11  -8   3      796.94      720.82     38.38 o 
 -10  -8   3     2034.52     1974.38     60.96 o 
  -9  -8   3      253.79      239.40     24.30 o 
  -8  -8   3      499.69      496.09     24.94 o 
  -7  -8   3      572.05      523.67     18.84 o 
  -6  -8   3     3512.35     3476.19     46.16 o 
  -5  -8   3    12530.30    12175.28     98.42 o 
  -4  -8   3     5854.05     5745.55     46.84 o 
  -3  -8   3     7580.45     7639.66     52.39 o 
  -2  -8   3    13001.40    12317.45     64.89 o 
  -1  -8   3     5522.47     5209.22     31.73 o 
   0  -8   3    10687.62    10661.89     56.59 o 
   1  -8   3     4036.35     3808.41     25.41 o 
   2  -8   3     1701.13     1669.93     15.46 o 
   3  -8   3      309.41      336.93      8.12 o 
   4  -8   3      344.47      341.06      9.43 o 
   5  -8   3      156.34      159.24      7.70 o 
   6  -8   3      105.97      111.89      8.67 o 
   7  -8   3      833.32      890.16     18.99 o 
   8  -8   3     4600.74     4654.53     56.72 o 
   9  -8   3     7245.55     7048.66     70.50 o 
  10  -8   3      175.60      133.05     14.65 o 
  11  -8   3      133.96      102.31     17.10 o 
  12  -8   3        3.64       55.19     21.15 o 
  13  -8   3     3403.02     3308.56     61.82 o 
  14  -8   3     2323.50     2602.04     66.90 o 
  15  -8   3     2210.73     2233.87     76.44 o 
  16  -8   3      216.81      249.90     36.71 o 
 -14  -7   3      421.54      438.78     45.60 o 
 -13  -7   3      305.87      278.69     39.60 o 
 -12  -7   3      285.15      200.88     28.55 o 
 -11  -7   3     1538.39     1547.48     48.49 o 
 -10  -7   3      785.09      956.77     39.38 o 
  -9  -7   3     1366.39     1447.45     43.67 o 
  -8  -7   3     5303.77     5098.94     67.22 o 
  -7  -7   3      193.85      226.54     13.11 o 
  -6  -7   3     4414.03     4347.94     46.84 o 
  -5  -7   3      927.93      802.79     18.30 o 
  -4  -7   3     9794.25     9814.42     58.90 o 
  -3  -7   3     3393.31     3561.83     25.90 o 
  -2  -7   3     8413.33     8098.02     45.70 o 
  -1  -7   3     3101.16     2989.12     22.07 o 
   0  -7   3     5254.35     5651.45     31.65 o 
   1  -7   3     3848.70     4071.00     25.99 o 
   2  -7   3     6181.59     6155.33     33.95 o 
   3  -7   3     8696.63     8839.75     44.97 o 
   4  -7   3     1580.15     1671.06     15.36 o 
   5  -7   3     1113.72     1214.70     13.38 o 
   6  -7   3     4276.30     4056.93     31.38 o 
   7  -7   3      147.75      138.64      6.65 o 
   8  -7   3    11208.79    11374.37     94.56 o 
   9  -7   3     1772.64     1708.00     37.78 o 
  10  -7   3        4.36      -10.70     10.70 o 
  11  -7   3      973.82      901.08     29.59 o 
  12  -7   3     4514.28     4586.48     65.48 o 
  13  -7   3      971.73     1051.47     44.57 o 
  14  -7   3       76.33      143.92     28.26 o 
  15  -7   3     3530.48     3595.50    102.72 o 
  16  -7   3       73.87       66.98     28.61 o 
 -15  -6   3     2325.47     2399.33     70.11 o 
 -14  -6   3      382.45      352.50     57.78 o 
 -13  -6   3       18.77       19.87     28.53 o 
 -12  -6   3      244.47      245.44     27.51 o 
 -11  -6   3     8720.44     9119.03    107.17 o 
 -10  -6   3      632.74      711.32     34.09 o 
  -9  -6   3      695.09      812.87     26.27 o 
  -8  -6   3     6286.92     6062.08     65.85 o 
  -7  -6   3     2024.74     1955.32     29.08 o 
  -6  -6   3     1278.50     1153.53     22.08 o 
  -5  -6   3      107.01      134.93      8.00 o 
  -4  -6   3    18903.70    18471.72     91.14 o 
  -3  -6   3       35.31       12.41      4.33 o 
  -2  -6   3      511.98      372.05      7.37 o 
  -1  -6   3     2245.19     2017.83     16.18 o 
   0  -6   3       89.86       60.64      4.59 o 
   1  -6   3     4770.12     4758.35     29.73 o 
   2  -6   3    16770.35    16462.70     75.50 o 
   3  -6   3      139.14      170.79      5.42 o 
   4  -6   3     1823.66     1669.84     14.42 o 
   5  -6   3     1179.98     1231.31     12.58 o 
   6  -6   3      519.75      547.21      9.92 o 
   7  -6   3      859.18      909.21     17.83 o 
   8  -6   3    16892.44    16601.22    125.79 o 
   9  -6   3     1769.82     1796.37     31.45 o 
  10  -6   3      119.79      111.84     13.47 o 
  11  -6   3      369.21      355.37     18.49 o 
  12  -6   3     4533.25     4612.21     73.40 o 
  13  -6   3      568.53      562.02     32.70 o 
  14  -6   3      994.57     1017.15     46.86 o 
  15  -6   3       37.08       -1.37     27.27 o 
  16  -6   3       96.08      168.51     34.06 o 
  17  -6   3     1107.71      973.08     78.82 o 
 -15  -5   3     2864.05     3160.61     98.52 o 
 -14  -5   3      772.52      799.75     63.99 o 
 -13  -5   3     1295.80     1154.20     53.71 o 
 -12  -5   3       68.15       15.26     25.34 o 
 -11  -5   3     1813.01     1844.84     66.34 o 
 -10  -5   3      835.89      864.71     28.05 o 
  -9  -5   3     1933.15     2137.38     35.82 o 
  -8  -5   3     1559.24     1535.79     28.73 o 
  -7  -5   3     6124.35     5871.85     45.67 o 
  -6  -5   3     1000.96      910.05     13.97 o 
  -5  -5   3       48.84       41.83      5.38 o 
  -4  -5   3     7045.57     6964.20     42.11 o 
  -3  -5   3    14792.84    14422.77     69.32 o 
  -2  -5   3    16362.41    15667.97     76.57 o 
  -1  -5   3      107.89      117.30      5.78 o 
   0  -5   3     4878.97     4724.72     29.69 o 
   1  -5   3     1409.71     1625.94     13.27 o 
   2  -5   3    41866.43    41063.92    187.54 o 
   3  -5   3     2799.29     2698.01     18.62 o 
   4  -5   3     2454.62     2431.57     17.59 o 
   5  -5   3     1613.48     1577.87     14.71 o 
   6  -5   3     5572.99     5659.91     33.99 o 
   7  -5   3     4757.33     4938.28     50.88 o 
   8  -5   3     7350.12     7333.02     82.43 o 
   9  -5   3     3496.41     3562.70     46.81 o 
  10  -5   3     1258.44     1329.29     27.95 o 
  11  -5   3     2139.44     2003.16     47.57 o 
  12  -5   3      137.17      135.66     21.15 o 
  13  -5   3     1725.09     1748.49     48.97 o 
  14  -5   3      229.93      284.31     32.70 o 
  15  -5   3      758.21      675.54     55.84 o 
  16  -5   3      483.35      454.18     42.09 o 
  17  -5   3      306.35      246.38     39.12 o 
 -15  -4   3     1200.83     1159.30     71.65 o 
 -14  -4   3     2597.58     2680.48     66.48 o 
 -13  -4   3      501.95      425.46     38.78 o 
 -12  -4   3     1268.95     1293.76     45.36 o 
 -11  -4   3      158.70      177.23     21.01 o 
 -10  -4   3      997.27     1117.16     26.01 o 
  -9  -4   3      460.33      508.03     17.79 o 
  -8  -4   3     4012.69     4003.84     42.82 o 
  -7  -4   3     1623.68     1599.97     18.79 o 
  -6  -4   3        9.94        2.90      3.93 o 
  -5  -4   3      281.51      335.37      7.09 o 
  -4  -4   3     5121.06     5243.87     30.85 o 
  -3  -4   3    33077.86    31839.67    151.53 o 
  -2  -4   3    20953.42    21397.39    108.18 o 
  -1  -4   3     3130.47     3544.23     23.71 o 
   0  -4   3    15038.15    15607.93     75.10 o 
   1  -4   3     4779.94     4976.32     30.05 o 
   2  -4   3    20872.25    22148.16    104.60 o 
   3  -4   3    15786.06    15988.84     77.52 o 
   4  -4   3      976.81      941.67     10.23 o 
   5  -4   3      563.85      575.91     10.37 o 
   6  -4   3     5588.12     5558.52     38.07 o 
   7  -4   3      691.53      637.39     14.56 o 
   8  -4   3     7255.39     7315.40     54.14 o 
   9  -4   3     3557.45     3638.66     37.73 o 
  10  -4   3     1573.96     1571.60     29.83 o 
  11  -4   3     4199.44     4353.98     59.53 o 
  12  -4   3       90.11       96.64     15.85 o 
  13  -4   3      470.32      434.57     22.80 o 
  14  -4   3      702.20      751.58     42.51 o 
  15  -4   3      821.88      849.93     46.02 o 
  16  -4   3     2645.21     2897.71     96.29 o 
  17  -4   3      679.89      594.46     47.02 o 
 -16  -3   3        2.96       26.86     29.66 o 
 -15  -3   3      127.39      146.97     29.60 o 
 -14  -3   3       96.86       44.00     25.16 o 
 -13  -3   3     1539.03     1570.98     57.50 o 
 -12  -3   3     1477.87     1524.89     47.19 o 
 -11  -3   3      504.02      513.41     27.19 o 
 -10  -3   3      251.35      268.94     19.32 o 
  -9  -3   3     3388.67     3293.19     44.95 o 
  -8  -3   3       40.50       92.88      8.53 o 
  -7  -3   3     4252.29     4486.16     40.35 o 
  -6  -3   3     2619.85     2684.08     22.34 o 
  -5  -3   3     4930.77     4736.62     31.39 o 
  -4  -3   3      453.05      559.55      9.91 o 
  -3  -3   3    34630.73    34172.48    169.07 o 
  -2  -3   3     4174.01     4048.33     28.59 o 
  -1  -3   3     5649.90     5514.42     39.58 o 
   0  -3   3     2371.22     2332.67     18.74 o 
   1  -3   3    18346.66    18709.63    101.64 o 
   2  -3   3     1178.52     1265.65     11.99 o 
   3  -3   3      715.72      872.61      8.83 o 
   4  -3   3     1596.81     1478.73     12.76 o 
   5  -3   3     8488.77     8726.85     51.30 o 
   6  -3   3     5137.49     4769.52     31.65 o 
   7  -3   3     4501.02     4514.77     31.02 o 
   8  -3   3     1338.30     1318.52     18.38 o 
   9  -3   3     2271.72     2261.12     28.83 o 
  10  -3   3    15828.05    15978.62    133.14 o 
  11  -3   3      455.31      441.77     18.13 o 
  12  -3   3      265.91      254.17     18.40 o 
  13  -3   3       45.20       29.12     14.65 o 
  14  -3   3     5367.31     5369.67     74.95 o 
  15  -3   3       85.93      159.07     27.67 o 
  16  -3   3      500.88      351.14     40.24 o 
 -16  -2   3       65.34       51.12     28.86 o 
 -15  -2   3        4.85       -3.14     24.49 o 
 -14  -2   3       19.53        9.64     22.51 o 
 -13  -2   3     4585.03     4933.06     93.28 o 
 -12  -2   3      348.46      442.62     32.10 o 
 -11  -2   3     2036.86     2016.85     51.33 o 
 -10  -2   3      831.58      855.09     23.07 o 
  -9  -2   3    23518.36    23152.43    178.31 o 
  -8  -2   3      750.40      624.13     14.50 o 
  -7  -2   3    11057.25    11263.75     66.97 o 
  -6  -2   3     3239.70     3236.43     25.82 o 
  -5  -2   3    20364.39    20311.07    128.75 o 
  -4  -2   3      374.10      400.45      8.19 o 
  -3  -2   3     4038.05     3754.33     33.25 o 
  -2  -2   3     5775.43     5922.28     52.70 o 
  -1  -2   3       15.09       11.15      2.92 o 
   0  -2   3      390.51      359.71      5.85 o 
   1  -2   3    14014.28    14797.96     77.56 o 
   2  -2   3     7789.29     8588.08     52.19 o 
   3  -2   3      116.17      193.74      4.77 o 
   4  -2   3    11021.59    10813.21     61.12 o 
   5  -2   3      754.51      962.30     12.42 o 
   6  -2   3    14082.96    13715.42     75.15 o 
   7  -2   3      295.07      230.30      7.15 o 
   8  -2   3     1157.39     1004.82     22.24 o 
   9  -2   3     4787.81     4899.50     59.97 o 
  10  -2   3    12490.52    12341.53    102.41 o 
  11  -2   3      588.44      563.81     21.92 o 
  12  -2   3     1544.42     1477.91     37.39 o 
  13  -2   3      433.99      460.28     26.44 o 
  14  -2   3     3531.51     3496.74     60.51 o 
  15  -2   3      124.58      101.61     23.48 o 
  16  -2   3       12.10       30.26     23.34 o 
 -16  -1   3        1.65       32.98     27.34 o 
 -15  -1   3       43.92       70.89     25.27 o 
 -14  -1   3     2699.58     2654.71     62.43 o 
 -13  -1   3     3408.29     3695.00     59.93 o 
 -12  -1   3      144.80       97.69     17.56 o 
 -11  -1   3      304.78      285.26     27.93 o 
 -10  -1   3     5890.79     6154.66     61.63 o 
  -9  -1   3     5214.76     5499.35     57.19 o 
  -8  -1   3       28.12       33.46      9.41 o 
  -7  -1   3     1913.64     1859.60     28.46 o 
  -6  -1   3      335.81      449.73     13.67 o 
  -5  -1   3      382.49      441.31     16.65 o 
  -4  -1   3      101.79      112.77      5.52 o 
  -3  -1   3     1279.19     1315.83     14.14 o 
  -2  -1   3     6432.72     6684.15     48.05 o 
  -1  -1   3    15709.54    16744.11    105.08 o 
   0  -1   3     9433.85     9939.73     51.83 o 
   1  -1   3     4019.78     4337.13     26.88 o 
   2  -1   3    58227.83    62078.69    336.91 o 
   3  -1   3     9112.48     9887.68     55.39 o 
   4  -1   3    28745.24    29412.46    163.36 o 
   5  -1   3    27752.97    27001.26    135.94 o 
   6  -1   3       95.88      113.36      6.23 o 
   7  -1   3       48.56       72.00      5.32 o 
   8  -1   3     4658.10     4584.61     38.20 o 
   9  -1   3    19180.88    18683.17    138.96 o 
  10  -1   3     2002.07     1961.51     28.51 o 
  11  -1   3     1172.95     1186.76     30.53 o 
  12  -1   3     1277.05     1340.33     36.60 o 
  13  -1   3      397.57      405.39     30.83 o 
  14  -1   3        2.87       34.21     20.35 o 
  15  -1   3      861.70      809.63     36.14 o 
  16  -1   3      233.01      176.36     27.14 o 
 -17   0   3        1.31        5.79     44.27 o 
 -16   0   3       31.17       32.13     21.85 o 
 -15   0   3       41.69      118.09     27.28 o 
 -14   0   3     4040.50     4170.98     77.11 o 
 -13   0   3     2120.02     2339.55     51.93 o 
 -12   0   3      582.26      629.35     25.87 o 
 -11   0   3       80.67       92.50     18.48 o 
 -10   0   3     5988.83     6117.07     60.00 o 
  -9   0   3        3.02        1.53      8.69 o 
  -8   0   3      237.62      243.44     13.00 o 
  -7   0   3     1719.45     1598.40     25.47 o 
  -6   0   3      751.22      618.42     32.18 o 
  -5   0   3     2011.28     2186.22     45.99 o 
  -4   0   3     6118.50     6464.66     65.73 o 
  -3   0   3       43.67       30.80     10.05 o 
  -2   0   3     1050.83     1069.95     15.04 o 
  -1   0   3    86696.20    89788.06    500.55 o 
   0   0   3     3405.62     3428.08     21.06 o 
   1   0   3     8263.50     8882.82     50.11 o 
   2   0   3      152.67      255.31      6.09 o 
   3   0   3    18247.10    18643.10     98.30 o 
   4   0   3     1133.17     1037.68     12.08 o 
   5   0   3    10108.60    10139.75     56.87 o 
   6   0   3      481.76      477.95      9.15 o 
   7   0   3     4029.26     4199.70     28.04 o 
   8   0   3      422.92      382.21      9.42 o 
   9   0   3      989.67     1032.82     22.89 o 
  10   0   3     4644.06     4457.77     51.47 o 
  11   0   3     1562.47     1671.73     32.31 o 
  12   0   3     3183.57     3296.17     55.49 o 
  13   0   3      589.31      540.47     34.15 o 
  14   0   3      192.24      196.73     28.23 o 
  15   0   3     1581.04     1665.35     56.16 o 
  16   0   3       68.59       37.72     26.75 o 
 -17   1   3      200.31      233.49     32.03 o 
 -16   1   3     1350.98     1390.15     98.96 o 
 -15   1   3      655.94      644.51     31.63 o 
 -14   1   3      502.43      487.41     42.29 o 
 -13   1   3     2694.75     2687.82     49.08 o 
 -12   1   3      272.44      223.19     18.28 o 
 -11   1   3       57.29       93.61     14.85 o 
 -10   1   3     1564.24     1557.33     32.16 o 
  -9   1   3       64.74       76.10      9.73 o 
  -8   1   3     3389.58     3488.37     37.90 o 
  -7   1   3     3626.80     3401.88     48.03 o 
  -6   1   3     1428.38     1404.86     31.39 o 
  -5   1   3    17593.82    18010.46    184.09 o 
  -4   1   3      753.41      395.73     53.26 o 
  -3   1   3       65.30       81.56      3.57 o 
  -2   1   3     6082.32     6867.41     44.78 o 
  -1   1   3    79299.16    84104.52    438.31 o 
   0   1   3     1286.40     1338.35     10.54 o 
   1   1   3    19032.34    20125.53    104.91 o 
   2   1   3      248.84      239.61      6.69 o 
   3   1   3    12065.73    11192.42     59.84 o 
   4   1   3     9441.12     9284.96     55.61 o 
   5   1   3      330.98      414.55      8.09 o 
   6   1   3     2957.81     2768.12     22.78 o 
   7   1   3     5759.63     5467.66     37.09 o 
   8   1   3      341.41      264.41      9.75 o 
   9   1   3     1641.42     1598.96     28.07 o 
  10   1   3     2753.95     2431.23     36.95 o 
  11   1   3     4444.57     4620.75     55.96 o 
  12   1   3     5265.16     4987.57     69.78 o 
  13   1   3        5.04       -1.96     20.35 o 
  14   1   3       14.16       39.33     24.81 o 
  15   1   3      934.64      807.87     44.34 o 
  16   1   3     1314.57     1158.64     53.05 o 
 -17   2   3      308.93      279.59     36.79 o 
 -16   2   3      402.23      404.96     33.36 o 
 -15   2   3      612.76      554.14     34.08 o 
 -14   2   3       28.93        5.28     17.39 o 
 -13   2   3      277.98      269.73     18.80 o 
 -12   2   3      574.86      563.44     21.29 o 
 -11   2   3     2476.54     2696.88     39.23 o 
 -10   2   3       59.55       37.53      9.55 o 
  -9   2   3     5160.57     4820.45     47.52 o 
  -8   2   3     7424.06     7608.21     62.72 o 
  -7   2   3    11179.45    11863.04    102.63 o 
  -6   2   3    12381.99    12332.99     75.80 o 
  -5   2   3     7730.80     7809.80     43.78 o 
  -4   2   3      373.38      462.98      8.14 o 
  -3   2   3     7379.69     7956.85     56.28 o 
  -2   2   3       26.79       79.05      4.21 o 
  -1   2   3     2159.39     2224.95     14.31 o 
   0   2   3     3148.06     3505.28     24.06 o 
   1   2   3     9157.99     9171.65     59.03 o 
   2   2   3    14987.33    14406.53     75.69 o 
   3   2   3        0.41       -3.31      3.31 o 
   4   2   3     6744.58     6740.12     40.56 o 
   5   2   3      611.30      669.69     11.43 o 
   6   2   3      809.73      944.83     15.09 o 
   7   2   3     3409.61     3409.86     30.75 o 
   8   2   3     1894.07     1853.34     25.02 o 
   9   2   3     2747.75     2731.25     41.32 o 
  10   2   3      378.92      320.21     17.10 o 
  11   2   3     6944.15     7157.08     99.19 o 
  12   2   3     2965.36     2936.93     53.86 o 
  13   2   3       29.76       22.98     22.67 o 
  14   2   3       55.13       44.40     27.08 o 
  15   2   3      179.03      133.55     30.41 o 
  16   2   3      823.28      853.62    101.71 o 
 -17   3   3      228.03      231.75     60.63 o 
 -16   3   3      953.47      929.02     48.93 o 
 -15   3   3        2.02       19.91     21.73 o 
 -14   3   3       76.49       66.06     18.15 o 
 -13   3   3      358.52      373.50     22.81 o 
 -12   3   3     3200.55     3323.24     40.67 o 
 -11   3   3     1468.28     1557.88     31.73 o 
 -10   3   3      535.36      577.45     13.45 o 
  -9   3   3     2260.80     2310.86     21.18 o 
  -8   3   3    28132.98    28408.40    162.92 o 
  -7   3   3     8446.18     8169.63     45.19 o 
  -6   3   3    19317.96    19101.59     90.04 o 
  -5   3   3     6614.77     7103.89     37.42 o 
  -4   3   3     8517.61     9175.23     56.96 o 
  -3   3   3     2359.77     2330.98     17.37 o 
  -2   3   3     4167.60     4270.07     24.64 o 
  -1   3   3      548.76      527.73      7.77 o 
   0   3   3    24144.05    25086.63    141.22 o 
   1   3   3      560.56      696.51      8.88 o 
   2   3   3     5040.39     4473.78     28.68 o 
   3   3   3     4421.62     4177.61     26.94 o 
   4   3   3     8277.62     8051.59     46.06 o 
   5   3   3     9901.92    10447.24     58.98 o 
   6   3   3     2180.41     1871.41     19.05 o 
   7   3   3    13834.49    13427.63     95.41 o 
   8   3   3       20.04       17.18      8.25 o 
   9   3   3      395.84      361.81     14.54 o 
  10   3   3      849.73      808.14     28.74 o 
  11   3   3     6244.68     6431.94     80.17 o 
  12   3   3      277.96      305.19     29.13 o 
  13   3   3        2.55       12.87     22.76 o 
  14   3   3       35.62       12.81     25.54 o 
  15   3   3     1190.83     1106.87     54.70 o 
 -17   4   3      227.20      325.02     42.67 o 
 -16   4   3     1171.68     1278.16     60.77 o 
 -15   4   3      290.23      273.00     27.58 o 
 -14   4   3      729.44      763.42     29.48 o 
 -13   4   3      287.18      339.90     21.74 o 
 -12   4   3    15351.49    15818.17    127.76 o 
 -11   4   3       16.33       20.77      9.04 o 
 -10   4   3      215.70      202.28      9.91 o 
  -9   4   3       20.12       19.23      5.15 o 
  -8   4   3    14532.97    15100.95     75.12 o 
  -7   4   3     2438.56     2356.20     21.29 o 
  -6   4   3       52.50       30.78      4.12 o 
  -5   4   3     5721.22     6575.25     34.79 o 
  -4   4   3      358.51      430.28      6.47 o 
  -3   4   3    28680.49    30824.95    135.61 o 
  -2   4   3      306.25      242.34      5.41 o 
  -1   4   3     2288.70     2399.61     18.67 o 
   0   4   3     7307.06     7899.47     45.68 o 
   1   4   3     7448.94     7254.78     43.89 o 
   2   4   3     1682.61     1750.02     15.00 o 
   3   4   3       15.53       30.37      4.12 o 
   4   4   3     1752.09     1509.57     15.39 o 
   5   4   3    12211.46    11843.67     70.34 o 
   6   4   3     5376.47     5135.61     49.05 o 
   7   4   3    13838.37    13393.74     96.99 o 
   8   4   3       87.94       58.38     11.35 o 
   9   4   3     1338.04     1219.96     29.23 o 
  10   4   3       43.51       50.90     20.81 o 
  11   4   3     4191.25     4097.97     99.86 o 
  12   4   3      384.85      390.79     31.76 o 
  13   4   3     1072.69      948.97     55.59 o 
  14   4   3       10.55      -12.62     25.81 o 
  15   4   3       30.22       19.70     29.42 o 
 -17   5   3      232.51      234.77     40.84 o 
 -16   5   3        0.02       23.12     30.23 o 
 -15   5   3       78.29      -26.23     26.23 o 
 -14   5   3      179.79      197.79     22.12 o 
 -13   5   3     2379.93     2456.18     43.10 o 
 -12   5   3     5964.64     6105.45     59.59 o 
 -11   5   3       64.59       52.89     10.56 o 
 -10   5   3      357.23      382.05     14.03 o 
  -9   5   3      331.20      378.91     13.06 o 
  -8   5   3     3967.12     3663.44     28.39 o 
  -7   5   3      190.08      239.82      6.43 o 
  -6   5   3     5579.91     5659.65     31.76 o 
  -5   5   3      228.48      239.01      6.31 o 
  -4   5   3       51.27       33.45      3.28 o 
  -3   5   3     3310.62     2992.24     18.75 o 
  -2   5   3    21420.49    22202.13    108.95 o 
  -1   5   3    13639.10    14077.55     69.94 o 
   0   5   3     5561.65     5250.77     31.66 o 
   1   5   3    45610.59    46349.50    218.74 o 
   2   5   3      897.97      927.68     12.50 o 
   3   5   3     1424.92     1445.87     15.54 o 
   4   5   3     5450.85     5360.94     35.63 o 
   5   5   3     4821.53     4583.27     33.25 o 
   6   5   3     8171.12     7966.21     68.66 o 
   7   5   3      219.58      216.64     13.11 o 
   8   5   3     1756.33     1622.64     27.91 o 
   9   5   3      572.32      504.53     18.02 o 
  10   5   3      128.09       99.03     20.84 o 
  11   5   3      338.02      297.25     44.59 o 
  12   5   3     1054.22     1010.31     43.98 o 
  13   5   3     3159.63     3116.37     86.17 o 
  14   5   3     1006.63     1011.76     49.47 o 
 -17   6   3      558.53      566.12     48.76 o 
 -16   6   3      121.77      146.42     34.32 o 
 -15   6   3      124.13      130.52     32.17 o 
 -14   6   3      227.22      233.47     24.49 o 
 -13   6   3     2002.35     2132.82     44.16 o 
 -12   6   3       75.58       98.26     14.28 o 
 -11   6   3     1994.90     2009.07     34.02 o 
 -10   6   3      822.10      920.02     22.19 o 
  -9   6   3     1538.42     1612.11     22.98 o 
  -8   6   3     1503.69     1552.70     18.69 o 
  -7   6   3    18456.15    18034.06     87.00 o 
  -6   6   3    10435.34    10108.42     53.35 o 
  -5   6   3     4422.59     4328.86     27.11 o 
  -4   6   3    43294.76    44182.95    176.15 o 
  -3   6   3      864.83      987.86     11.07 o 
  -2   6   3     2749.45     2758.52     19.05 o 
  -1   6   3       56.87       51.27      4.39 o 
   0   6   3    19658.94    19080.55     89.55 o 
   1   6   3     1688.64     1464.05     14.10 o 
   2   6   3     5272.15     5278.06     33.12 o 
   3   6   3       88.04       64.39      5.52 o 
   4   6   3     5421.88     5202.65     36.39 o 
   5   6   3      503.54      457.50     13.25 o 
   6   6   3        4.82       19.12      9.47 o 
   7   6   3     1164.02     1155.60     24.87 o 
   8   6   3     1023.01     1007.08     24.14 o 
   9   6   3      359.67      281.19     18.47 o 
  10   6   3      257.64      342.96     21.67 o 
  11   6   3      507.38      492.20     38.94 o 
  12   6   3      967.10      943.95     50.68 o 
  13   6   3     2021.88     2069.05     62.11 o 
  14   6   3      418.53      369.65     39.09 o 
 -17   7   3      153.48      142.97     38.26 o 
 -16   7   3      168.63      193.81     37.06 o 
 -15   7   3       98.74      157.05     32.36 o 
 -14   7   3      952.28      933.40     60.26 o 
 -13   7   3      299.81      305.19     24.80 o 
 -12   7   3      993.57     1027.25     23.75 o 
 -11   7   3     1616.94     1655.71     27.81 o 
 -10   7   3     2744.26     2779.16     34.61 o 
  -9   7   3        0.30       10.14      8.26 o 
  -8   7   3     1221.83     1255.81     18.94 o 
  -7   7   3    24262.81    24158.90    138.01 o 
  -6   7   3     8246.41     8372.20     43.51 o 
  -5   7   3     3015.46     2722.01     18.32 o 
  -4   7   3    12964.58    12387.01     54.90 o 
  -3   7   3       13.52        8.77      3.66 o 
  -2   7   3     2079.93     2188.24     17.57 o 
  -1   7   3     7609.68     7886.64     40.59 o 
   0   7   3    10822.49    11327.13     58.54 o 
   1   7   3     1761.48     2039.27     18.41 o 
   2   7   3     1538.37     1582.11     16.71 o 
   3   7   3       64.07       50.61      7.75 o 
   4   7   3     2154.11     2195.96     26.45 o 
   5   7   3      438.90      416.50     21.55 o 
   6   7   3    17124.25    16621.84    125.84 o 
   7   7   3       31.00       72.92     12.39 o 
   8   7   3     3768.30     3856.92     52.71 o 
   9   7   3     8440.48     8427.36     86.94 o 
  10   7   3     1893.02     1996.92     45.07 o 
  11   7   3       31.07        7.09     26.31 o 
  12   7   3     1574.47     1487.12     61.09 o 
  13   7   3     2419.73     2447.47     78.47 o 
 -17   8   3     1169.10     1065.35     75.66 o 
 -16   8   3       67.30      112.76     34.70 o 
 -15   8   3       24.23       46.19     24.23 o 
 -14   8   3      757.18      738.39     37.19 o 
 -13   8   3     1741.67     1769.96     38.75 o 
 -12   8   3      335.28      303.32     19.70 o 
 -11   8   3     1171.03     1112.83     27.54 o 
 -10   8   3     4538.08     4575.97     50.95 o 
  -9   8   3     6163.76     6072.71     56.37 o 
  -8   8   3      614.13      613.99     14.56 o 
  -7   8   3     1420.63     1554.29     21.56 o 
  -6   8   3    20716.19    20560.80    108.67 o 
  -5   8   3     2035.41     1844.40     16.65 o 
  -4   8   3      886.04      892.76     11.21 o 
  -3   8   3     3806.11     3649.93     23.71 o 
  -2   8   3      772.85      635.33     10.01 o 
  -1   8   3     2528.80     2365.30     18.58 o 
   0   8   3     1697.35     1688.33     16.60 o 
   1   8   3     5524.32     5886.55     38.89 o 
   2   8   3     4125.61     4163.25     33.95 o 
   3   8   3      724.35      673.20     16.18 o 
   4   8   3      559.24      597.56     16.51 o 
   5   8   3     1105.95     1096.70     21.32 o 
   6   8   3    10147.72     9924.53     86.94 o 
   7   8   3     2704.32     2775.44     49.61 o 
   8   8   3     1937.22     1946.23     46.17 o 
   9   8   3     2621.80     2712.37     57.95 o 
  10   8   3      141.93      107.50     19.85 o 
  11   8   3      580.09      540.68     44.51 o 
  12   8   3      297.57      168.67     35.48 o 
  13   8   3     1046.22      929.93     49.59 o 
 -17   9   3     1024.05      895.79     71.46 o 
 -16   9   3      346.72      354.25     55.06 o 
 -15   9   3      707.28      754.06     46.41 o 
 -14   9   3      375.47      406.21     37.15 o 
 -13   9   3     2635.48     2796.16     53.49 o 
 -12   9   3      730.35      780.85     31.18 o 
 -11   9   3    10002.20    10128.47    109.19 o 
 -10   9   3     7150.10     7131.43     75.60 o 
  -9   9   3      117.23       84.59     11.14 o 
  -8   9   3        6.79        2.15      7.40 o 
  -7   9   3        0.94        7.99      6.60 o 
  -6   9   3       74.68       61.03      6.56 o 
  -5   9   3     3195.22     3030.09     24.99 o 
  -4   9   3     5249.85     5044.28     34.13 o 
  -3   9   3     1009.71     1029.69     13.45 o 
  -2   9   3     4046.67     4086.92     26.96 o 
  -1   9   3      444.13      390.98      8.93 o 
   0   9   3     5106.46     5033.17     32.33 o 
   1   9   3     6781.81     6973.57     47.95 o 
   2   9   3     7846.20     7853.91     59.27 o 
   3   9   3     1080.06     1081.01     25.35 o 
   4   9   3       82.91       44.31      9.41 o 
   5   9   3     1524.29     1603.15     27.03 o 
   6   9   3     1068.35      969.09     34.77 o 
   7   9   3      300.77      351.68     21.28 o 
   8   9   3     2005.74     1997.75     40.95 o 
   9   9   3      158.35      145.14     20.44 o 
  10   9   3      133.16      116.57     20.08 o 
  11   9   3       75.56       63.72     33.25 o 
  12   9   3      435.36      508.04     45.72 o 
 -16  10   3      247.81      315.68     47.11 o 
 -15  10   3      713.31      769.57     83.62 o 
 -14  10   3      297.50      281.60     35.19 o 
 -13  10   3        3.61        9.51     17.94 o 
 -12  10   3      276.80      227.33     22.08 o 
 -11  10   3     6260.89     6142.58     83.50 o 
 -10  10   3      367.42      363.85     24.27 o 
  -9  10   3     4663.78     4684.22     50.00 o 
  -8  10   3      113.99       97.92     11.69 o 
  -7  10   3      247.94      290.37     11.84 o 
  -6  10   3      399.67      414.14     11.14 o 
  -5  10   3     8352.69     8065.77     54.17 o 
  -4  10   3      450.11      495.26     11.30 o 
  -3  10   3      387.10      326.61      9.92 o 
  -2  10   3     6461.23     6445.21     37.85 o 
  -1  10   3     3978.70     4029.62     29.28 o 
   0  10   3     1422.38     1340.13     19.05 o 
   1  10   3     8530.00     8648.83     63.36 o 
   2  10   3    12823.92    12570.42     94.26 o 
   3  10   3     1604.92     1392.78     30.23 o 
   4  10   3        1.55        0.68      9.05 o 
   5  10   3      491.12      428.70     18.09 o 
   6  10   3     2848.68     2594.34     44.73 o 
   7  10   3      381.86      454.42     23.91 o 
   8  10   3       35.26       42.35     18.14 o 
   9  10   3       15.77      -19.66     19.66 o 
  10  10   3     1717.27     1750.44     52.84 o 
  11  10   3      110.07      110.07     34.62 o 
  12  10   3      109.72      117.29     36.59 o 
 -16  11   3        1.09       -1.81     29.11 o 
 -15  11   3      252.12      179.92     35.76 o 
 -14  11   3        0.35      -26.38     26.38 o 
 -13  11   3      165.16      139.44     23.88 o 
 -12  11   3      516.08      550.58     29.27 o 
 -11  11   3      500.72      477.16     26.07 o 
 -10  11   3     1094.19     1043.98     27.85 o 
  -9  11   3     5026.61     4922.48     53.37 o 
  -8  11   3      164.40      186.37     11.05 o 
  -7  11   3      975.44      920.27     23.50 o 
  -6  11   3      185.71      211.82     17.37 o 
  -5  11   3    19956.14    19771.17    108.93 o 
  -4  11   3      706.77      716.96     15.23 o 
  -3  11   3     4529.42     4380.70     33.02 o 
  -2  11   3     3262.02     3257.70     29.73 o 
  -1  11   3      770.95      751.76     17.44 o 
   0  11   3        6.10       19.40      7.63 o 
   1  11   3      902.65      890.69     20.85 o 
   2  11   3     4465.32     4406.65     47.84 o 
   3  11   3       45.41       40.67     10.82 o 
   4  11   3     2866.05     2861.22     36.24 o 
   5  11   3       10.16       12.71     12.36 o 
   6  11   3       79.46       61.66     17.63 o 
   7  11   3      153.54      117.09     20.77 o 
   8  11   3     2754.69     2978.19     56.51 o 
   9  11   3      396.04      383.96     33.24 o 
  10  11   3      558.64      503.78     29.32 o 
  11  11   3      384.33      413.08     49.74 o 
 -16  12   3        2.95       86.74     33.98 o 
 -15  12   3     1113.54     1096.23     57.00 o 
 -14  12   3     1047.25      986.79     53.17 o 
 -13  12   3      215.50      198.86     43.75 o 
 -12  12   3      138.92      106.70     23.68 o 
 -11  12   3     4979.26     5035.52     75.08 o 
 -10  12   3     2183.85     2200.39     39.80 o 
  -9  12   3     5653.45     5835.35     65.78 o 
  -8  12   3     5313.67     5109.64     49.17 o 
  -7  12   3     2375.20     2360.33     29.22 o 
  -6  12   3     1389.81     1367.98     22.28 o 
  -5  12   3     2900.48     2984.09     32.06 o 
  -4  12   3     5519.22     5454.62     43.24 o 
  -3  12   3      292.63      298.33     11.72 o 
  -2  12   3      330.33      314.35     12.97 o 
  -1  12   3     3032.28     3169.33     37.31 o 
   0  12   3     3197.21     3070.33     36.86 o 
   1  12   3     1738.50     1630.26     27.92 o 
   2  12   3       75.45       26.98     10.81 o 
   3  12   3        8.55      -10.71     10.71 o 
   4  12   3     1659.51     1686.17     29.89 o 
   5  12   3        7.50      -12.96     12.96 o 
   6  12   3       82.65       98.88     20.51 o 
   7  12   3     1929.06     2035.96     48.51 o 
   8  12   3     4186.47     4144.14     69.49 o 
   9  12   3       44.04       98.35     24.17 o 
  10  12   3      612.51      541.99     32.23 o 
 -15  13   3      851.50      945.72     55.80 o 
 -14  13   3        0.46       45.10     31.70 o 
 -13  13   3     1846.50     1860.57     65.88 o 
 -12  13   3      629.01      600.33     35.14 o 
 -11  13   3      845.18      854.40     34.98 o 
 -10  13   3     2063.80     2094.40     40.55 o 
  -9  13   3     5302.53     5332.71     64.15 o 
  -8  13   3      455.49      397.89     18.37 o 
  -7  13   3        6.17       -8.66      8.66 o 
  -6  13   3      454.40      446.91     15.41 o 
  -5  13   3     1456.13     1486.49     25.55 o 
  -4  13   3      507.18      495.30     17.07 o 
  -3  13   3       58.97       59.48     10.45 o 
  -2  13   3     1298.23     1234.29     23.34 o 
  -1  13   3     3704.79     3542.70     49.14 o 
   0  13   3      151.54      170.33     14.90 o 
   1  13   3        7.35      -11.26     11.26 o 
   2  13   3       87.49       24.64     13.84 o 
   3  13   3    10007.58     9992.42     85.88 o 
   4  13   3     1177.70     1202.44     40.54 o 
   5  13   3       12.55        4.37     15.36 o 
   6  13   3     1210.33     1289.21     40.68 o 
   7  13   3     3495.21     3845.38     67.29 o 
   8  13   3      902.93      856.53     37.66 o 
   9  13   3       89.24      102.43     25.90 o 
 -15  14   3       59.51      -20.90     32.70 o 
 -14  14   3       36.83       82.14     33.86 o 
 -13  14   3      962.62      817.75     51.77 o 
 -12  14   3     3116.16     3338.36     71.75 o 
 -11  14   3       64.56       78.61     21.37 o 
 -10  14   3      427.92      423.54     26.00 o 
  -9  14   3     6269.14     6399.29     73.83 o 
  -8  14   3      755.92      728.75     23.41 o 
  -7  14   3     3450.24     3441.12     38.52 o 
  -6  14   3      298.14      286.61     14.64 o 
  -5  14   3      131.49      141.80     14.31 o 
  -4  14   3       40.71       36.89     12.18 o 
  -3  14   3     4944.71     5060.14     49.43 o 
  -2  14   3      184.73      175.82     15.22 o 
  -1  14   3     1705.32     1687.21     29.99 o 
   0  14   3       31.04        0.21     12.32 o 
   1  14   3     2000.35     2028.89     36.21 o 
   2  14   3      527.82      604.89     25.47 o 
   3  14   3     8700.28     8606.61     91.51 o 
   4  14   3     1481.26     1522.38     58.01 o 
   5  14   3       20.24       28.20     17.14 o 
   6  14   3      261.24      173.98     25.96 o 
   7  14   3     1074.30      988.46     40.19 o 
   8  14   3       62.76       38.37     23.99 o 
 -14  15   3       62.08       79.20     36.82 o 
 -13  15   3      113.21      100.91     35.38 o 
 -12  15   3        5.29      -21.87     21.87 o 
 -11  15   3        2.82       18.26     21.09 o 
 -10  15   3        0.08      -17.88     17.88 o 
  -9  15   3      520.90      541.31     21.36 o 
  -8  15   3     3389.65     3449.67     58.20 o 
  -7  15   3     4319.29     4452.71     46.34 o 
  -6  15   3       78.85       98.00     14.45 o 
  -5  15   3      198.20      198.38     16.43 o 
  -4  15   3        0.04       35.77     13.71 o 
  -3  15   3     3712.64     3929.46     47.07 o 
  -2  15   3      115.56      123.67     15.31 o 
  -1  15   3      961.34      890.07     26.82 o 
   0  15   3       14.79        5.15     14.24 o 
   1  15   3     2349.73     2303.90     48.52 o 
   2  15   3     4084.18     4087.73     60.50 o 
   3  15   3      625.04      604.59     28.37 o 
   4  15   3     1806.30     1979.99     81.87 o 
   5  15   3      167.61      160.11     22.05 o 
   6  15   3     1052.81      942.62     45.58 o 
   7  15   3       62.34        2.24     29.31 o 
 -13  16   3       51.60      100.70     37.14 o 
 -12  16   3     1112.64     1159.70     68.65 o 
 -11  16   3      295.68      333.48     37.74 o 
 -10  16   3       11.45      -19.51     19.51 o 
  -9  16   3     2228.99     2349.30     42.01 o 
  -8  16   3     3466.84     3560.02     65.04 o 
  -7  16   3     1452.51     1518.99     33.62 o 
  -6  16   3        6.87       20.66     15.35 o 
  -5  16   3       10.65        8.93     14.77 o 
  -4  16   3     4474.88     4342.80     54.15 o 
  -3  16   3     2676.75     2879.64     43.55 o 
  -2  16   3      382.54      344.99     23.20 o 
  -1  16   3      789.80      680.98     29.48 o 
   0  16   3        3.79      -11.32     20.16 o 
   1  16   3       66.11       44.76     19.45 o 
   2  16   3      265.97      263.46     24.11 o 
   3  16   3       40.02       85.71     20.82 o 
   4  16   3      565.47      510.49     30.64 o 
   5  16   3     2329.60     2539.82     67.31 o 
   6  16   3      112.43       74.90     34.09 o 
 -12  17   3     1084.67     1015.86     59.05 o 
 -11  17   3       84.64       95.61     29.69 o 
 -10  17   3     1056.68     1221.02     45.69 o 
  -9  17   3      100.86      111.40     23.96 o 
  -8  17   3     3039.18     3185.13     55.94 o 
  -7  17   3     1236.90     1249.88     32.83 o 
  -6  17   3        0.74       36.14     16.88 o 
  -5  17   3        4.50      -15.70     15.70 o 
  -4  17   3     1546.99     1661.84     42.01 o 
  -3  17   3      312.65      298.91     22.40 o 
  -2  17   3      525.83      509.16     27.96 o 
  -1  17   3       76.57       99.07     21.30 o 
   0  17   3       97.15       98.41     23.87 o 
   1  17   3     1883.19     1897.32     55.39 o 
   2  17   3      300.19      260.50     27.70 o 
   3  17   3      129.39       80.90     24.90 o 
   4  17   3      100.72       15.66     24.67 o 
   5  17   3     2255.99     2366.31     78.52 o 
 -11  18   3        5.92      -27.15     27.15 o 
 -10  18   3      710.95      757.88     55.05 o 
  -9  18   3      163.10      151.57     23.28 o 
  -8  18   3     1053.92     1115.00     38.04 o 
  -7  18   3     1623.63     1643.60     37.91 o 
  -6  18   3       70.66       94.15     19.78 o 
  -5  18   3     1211.45     1359.55     36.70 o 
  -4  18   3       37.03       -9.02     21.99 o 
  -3  18   3       11.38       39.03     20.62 o 
  -2  18   3       92.91      115.49     22.71 o 
  -1  18   3      951.89      904.61     63.81 o 
   0  18   3      575.22      537.44     34.16 o 
   1  18   3       87.57       15.28     23.08 o 
   2  18   3      172.80      179.30     27.48 o 
   3  18   3      362.57      327.51     33.77 o 
  -9  19   3       90.43      143.10     23.83 o 
  -8  19   3       51.93       80.62     24.38 o 
  -7  19   3      309.40      294.79     31.11 o 
  -6  19   3      952.44      875.56     40.55 o 
  -5  19   3     1619.78     1678.62     60.22 o 
  -4  19   3      923.95      850.04     39.22 o 
  -3  19   3       16.26       17.09     23.88 o 
  -2  19   3      549.27      488.70     34.01 o 
  -1  19   3     1760.83     1909.45    110.32 o 
   0  19   3     1217.39     1252.04     51.63 o 
   1  19   3       24.29       42.35     25.90 o 
  -6  20   3     2551.13     2498.77    153.79 o 
  -5  20   3      326.72      258.53     34.09 o 
  -4  20   3       59.79       63.61     25.42 o 
  -3  20   3        1.62       24.15     25.68 o 
   1 -20   4        1.40       46.75     26.61 o 
   2 -20   4     1079.07     1080.57     46.75 o 
   3 -20   4       63.91       53.38     23.92 o 
   4 -20   4      502.51      573.22     37.44 o 
   5 -20   4     1707.14     1841.38     62.07 o 
   6 -20   4      301.65      353.28     38.26 o 
   7 -20   4      227.86      215.66     50.38 o 
  -2 -19   4        9.14       26.30     21.64 o 
  -1 -19   4      901.62      830.55     44.60 o 
   0 -19   4      364.40      416.35     37.09 o 
   1 -19   4        8.50      -20.60     20.60 o 
   2 -19   4      683.26      665.14     35.81 o 
   3 -19   4     2295.69     2248.51     83.23 o 
   4 -19   4       25.48       86.25     26.33 o 
   5 -19   4      856.43      760.50     43.72 o 
   6 -19   4       75.44       87.32     30.44 o 
   7 -19   4     1195.40     1153.36     45.11 o 
   8 -19   4       15.95       57.25     26.69 o 
   9 -19   4      338.65      360.15     40.25 o 
  -4 -18   4      418.67      305.47     36.48 o 
  -3 -18   4        5.76       35.33     20.71 o 
  -2 -18   4      594.19      542.57     30.36 o 
  -1 -18   4     1991.35     1848.17     59.42 o 
   0 -18   4     1296.47     1328.70     53.88 o 
   1 -18   4      405.37      415.49     30.03 o 
   2 -18   4      777.40      762.92     28.00 o 
   3 -18   4     4253.45     4474.98     61.85 o 
   4 -18   4     1174.30     1241.50     36.19 o 
   5 -18   4      298.55      346.33     29.15 o 
   6 -18   4       92.96      121.84     23.23 o 
   7 -18   4     2019.97     2236.66     47.99 o 
   8 -18   4      420.02      444.39     33.04 o 
   9 -18   4        5.77      -22.64     22.64 o 
  10 -18   4      465.26      591.68     54.31 o 
  11 -18   4       30.77       -5.23     35.81 o 
  -6 -17   4      500.94      423.53     38.51 o 
  -5 -17   4      251.50      238.74     38.60 o 
  -4 -17   4      221.90      146.53     21.96 o 
  -3 -17   4        9.30       55.68     20.70 o 
  -2 -17   4     6862.11     7155.64    103.55 o 
  -1 -17   4      749.15      689.98     48.32 o 
   0 -17   4      141.21      111.17     19.35 o 
   1 -17   4     2895.64     2899.17     48.35 o 
   2 -17   4     2446.07     2569.96     56.37 o 
   3 -17   4     1150.56     1186.45     30.81 o 
   4 -17   4       90.96       95.86     17.03 o 
   5 -17   4      238.10      253.78     23.90 o 
   6 -17   4      462.03      442.33     24.81 o 
   7 -17   4        9.78       47.96     19.78 o 
   8 -17   4       68.23       50.30     23.86 o 
   9 -17   4       31.96       40.39     24.06 o 
  10 -17   4      428.54      499.40     48.06 o 
  11 -17   4     1392.71     1429.08    113.45 o 
  12 -17   4      595.12      774.05     62.11 o 
  -7 -16   4      565.76      450.43     60.15 o 
  -6 -16   4     1012.60     1108.53    101.53 o 
  -5 -16   4      205.29      113.88     35.04 o 
  -4 -16   4     1235.60     1155.42     34.26 o 
  -3 -16   4       48.94       47.10     20.54 o 
  -2 -16   4     3808.84     3781.34     58.67 o 
  -1 -16   4       87.44      119.13     19.39 o 
   0 -16   4      674.93      703.81     25.05 o 
   1 -16   4       14.23       71.11     15.35 o 
   2 -16   4      720.26      786.47     25.55 o 
   3 -16   4      176.39      172.51     17.32 o 
   4 -16   4     1456.82     1608.12     32.97 o 
   5 -16   4      501.22      476.07     23.95 o 
   6 -16   4      188.94      177.12     19.44 o 
   7 -16   4     1324.05     1414.68     33.97 o 
   8 -16   4     1513.03     1556.51     33.26 o 
   9 -16   4       61.94      114.59     23.88 o 
  10 -16   4     1004.94      832.76     52.40 o 
  11 -16   4     3314.07     3331.99    100.87 o 
  12 -16   4       50.32       77.29     37.24 o 
  13 -16   4       98.39       40.74     37.20 o 
  -8 -15   4     2006.52     2091.26     77.77 o 
  -7 -15   4      306.37      337.50     34.07 o 
  -6 -15   4       27.94        4.01     23.22 o 
  -5 -15   4       73.12       86.45     22.80 o 
  -4 -15   4     2317.70     2459.63     44.93 o 
  -3 -15   4      349.10      366.29     23.29 o 
  -2 -15   4       35.03      -11.89     15.30 o 
  -1 -15   4      802.68      780.51     39.34 o 
   0 -15   4      223.24      148.86     15.97 o 
   1 -15   4     3584.61     3697.30     42.90 o 
   2 -15   4      438.80      417.74     19.06 o 
   3 -15   4     3646.41     3582.76     43.70 o 
   4 -15   4     3858.04     3975.84     44.51 o 
   5 -15   4     1149.47     1170.95     28.85 o 
   6 -15   4     1838.97     1774.74     32.64 o 
   7 -15   4     2215.76     2196.81     39.22 o 
   8 -15   4     1051.16     1070.79     27.11 o 
   9 -15   4     1534.44     1606.53     38.42 o 
  10 -15   4     1013.56     1123.52     56.62 o 
  11 -15   4     2537.99     2433.58     77.94 o 
  12 -15   4       49.80       -6.25     33.34 o 
  13 -15   4      268.80      232.85     43.67 o 
  14 -15   4      242.02      235.09     44.40 o 
  -9 -14   4     1465.64     1553.20     50.21 o 
  -8 -14   4     1163.19      941.79     42.53 o 
  -7 -14   4       24.65       29.80     23.96 o 
  -6 -14   4        5.17       -7.20     20.50 o 
  -5 -14   4       17.44      -13.67     18.74 o 
  -4 -14   4      486.95      512.18     30.10 o 
  -3 -14   4       47.45       32.26     14.82 o 
  -2 -14   4     1117.10     1174.82     28.43 o 
  -1 -14   4     1824.81     1773.59     32.93 o 
   0 -14   4     4688.65     4601.48     49.54 o 
   1 -14   4     2873.64     2904.73     36.22 o 
   2 -14   4     1811.32     1843.47     30.54 o 
   3 -14   4     3148.06     3121.88     39.04 o 
   4 -14   4     7688.79     7761.99     63.47 o 
   5 -14   4     2944.18     2923.46     48.42 o 
   6 -14   4     2496.42     2535.97     36.59 o 
   7 -14   4      637.38      626.42     20.50 o 
   8 -14   4      176.12      174.27     16.00 o 
   9 -14   4      134.73       93.26     17.98 o 
  10 -14   4     1554.77     1611.72     51.87 o 
  11 -14   4      266.18      202.02     29.70 o 
  12 -14   4      117.17      107.11     39.86 o 
  13 -14   4       11.04      -24.25     32.69 o 
  14 -14   4      879.76      851.43     56.81 o 
 -10 -13   4      321.81      354.92     37.81 o 
  -9 -13   4      265.82      292.92     28.91 o 
  -8 -13   4        2.92      -21.31     21.31 o 
  -7 -13   4     2267.34     2079.50     54.40 o 
  -6 -13   4     1191.84     1238.18     41.02 o 
  -5 -13   4      438.57      383.94     26.54 o 
  -4 -13   4     2837.04     2854.83     42.50 o 
  -3 -13   4     2570.42     2509.08     40.04 o 
  -2 -13   4        4.15       29.22     12.37 o 
  -1 -13   4      430.05      396.82     16.30 o 
   0 -13   4    10962.03    10897.91     83.32 o 
   1 -13   4       37.86       11.35     10.67 o 
   2 -13   4       12.57       -5.57     10.57 o 
   3 -13   4     1036.25     1011.35     29.32 o 
   4 -13   4     5307.84     5531.68     47.29 o 
   5 -13   4     1418.87     1436.75     25.56 o 
   6 -13   4       47.48       43.63     11.38 o 
   7 -13   4       84.07       58.41     11.89 o 
   8 -13   4       18.39        6.72     11.81 o 
   9 -13   4        4.97        0.01     15.18 o 
  10 -13   4      437.39      457.73     32.69 o 
  11 -13   4      170.17      131.86     27.06 o 
  12 -13   4     2114.58     1898.09     67.79 o 
  13 -13   4      717.24      626.05     48.91 o 
  14 -13   4       20.86      -30.99     30.99 o 
  15 -13   4        4.15      -10.90     38.98 o 
 -11 -12   4      432.63      396.02     38.11 o 
 -10 -12   4      320.49      318.85     35.07 o 
  -9 -12   4        4.40        3.45     21.16 o 
  -8 -12   4       39.05      -20.00     20.00 o 
  -7 -12   4     3314.18     3251.42     63.88 o 
  -6 -12   4     2776.08     2664.00     48.36 o 
  -5 -12   4        4.18      -14.47     14.47 o 
  -4 -12   4      832.95      813.88     22.20 o 
  -3 -12   4     4631.40     4508.98     49.75 o 
  -2 -12   4      434.52      405.27     17.77 o 
  -1 -12   4     2958.11     3001.51     34.73 o 
   0 -12   4    13703.63    13441.44     85.52 o 
   1 -12   4      356.14      372.01     13.60 o 
   2 -12   4      212.48      207.73     11.87 o 
   3 -12   4      249.77      258.80     12.35 o 
   4 -12   4     2393.28     2566.81     28.36 o 
   5 -12   4     2007.73     1994.32     28.29 o 
   6 -12   4     7783.52     7773.63     61.76 o 
   7 -12   4      535.29      526.46     17.82 o 
   8 -12   4      855.14      797.10     22.56 o 
   9 -12   4      715.47      733.51     24.52 o 
  10 -12   4     3101.38     3148.19     74.85 o 
  11 -12   4      231.17      223.52     28.27 o 
  12 -12   4     5261.82     5419.40     93.25 o 
  13 -12   4     2443.99     2387.57     96.02 o 
  14 -12   4       67.76      117.69     35.87 o 
  15 -12   4        3.07        1.68     32.17 o 
 -12 -11   4      467.34      498.57     41.47 o 
 -11 -11   4      485.53      449.05     37.61 o 
 -10 -11   4      803.89      744.91     48.77 o 
  -9 -11   4     1565.55     1502.56     42.52 o 
  -8 -11   4     1395.38     1282.80     42.12 o 
  -7 -11   4      802.21      763.37     32.59 o 
  -6 -11   4     6136.01     5931.99     76.95 o 
  -5 -11   4     4716.67     4752.86     56.91 o 
  -4 -11   4       88.45       71.22     11.90 o 
  -3 -11   4     1310.80     1259.92     25.09 o 
  -2 -11   4      887.01      834.64     21.01 o 
  -1 -11   4     2957.53     2929.46     32.63 o 
   0 -11   4        2.37        1.03      7.08 o 
   1 -11   4     8470.71     8554.71     53.53 o 
   2 -11   4      919.18      947.13     15.96 o 
   3 -11   4      977.43     1004.61     16.57 o 
   4 -11   4      203.95      240.29     10.14 o 
   5 -11   4     2149.78     2193.11     28.53 o 
   6 -11   4     9021.56     8885.66     69.37 o 
   7 -11   4       85.02       85.99     15.43 o 
   8 -11   4      750.24      734.56     24.81 o 
   9 -11   4       12.96        8.54     14.01 o 
  10 -11   4     1546.21     1574.30     43.51 o 
  11 -11   4      826.49     1016.02     37.80 o 
  12 -11   4     2961.75     3305.88     89.25 o 
  13 -11   4     2219.05     2285.59     62.52 o 
  14 -11   4      480.46      386.46     36.25 o 
  15 -11   4      695.21      560.13     66.70 o 
  16 -11   4      282.95      385.98    105.78 o 
 -12 -10   4      136.92       78.57     31.85 o 
 -11 -10   4     2053.67     2009.44     59.28 o 
 -10 -10   4      700.56      708.52     46.52 o 
  -9 -10   4        0.39       14.96     17.93 o 
  -8 -10   4      703.18      644.69     28.32 o 
  -7 -10   4     4152.51     4074.55     71.26 o 
  -6 -10   4      123.21      152.26     15.45 o 
  -5 -10   4        2.69       21.58     11.49 o 
  -4 -10   4      100.42       88.05     11.16 o 
  -3 -10   4      756.78      678.03     17.78 o 
  -2 -10   4      451.33      357.59     13.77 o 
  -1 -10   4      563.61      544.84     14.64 o 
   0 -10   4     5082.68     5063.72     36.02 o 
   1 -10   4     4206.97     4156.55     28.79 o 
   2 -10   4     1975.57     2052.20     19.44 o 
   3 -10   4     5453.91     5361.73     34.61 o 
   4 -10   4       12.33       13.48      6.88 o 
   5 -10   4    14844.24    14556.01     89.74 o 
   6 -10   4     4974.64     4951.73     45.63 o 
   7 -10   4      509.42      519.61     14.94 o 
   8 -10   4     5226.80     5143.94     55.04 o 
   9 -10   4     1088.00     1105.92     39.80 o 
  10 -10   4      268.72      241.73     23.36 o 
  11 -10   4       21.60       -2.74     17.58 o 
  12 -10   4     3524.94     3507.05     71.39 o 
  13 -10   4      325.33      212.21     29.46 o 
  14 -10   4      607.42      731.32     41.51 o 
  15 -10   4        4.02      -33.48     33.48 o 
  16 -10   4      993.75     1102.61     79.97 o 
 -13  -9   4       11.92       67.79     29.02 o 
 -12  -9   4       46.76       58.57     27.86 o 
 -11  -9   4     3070.17     3023.26     68.36 o 
 -10  -9   4      417.11      462.72     43.43 o 
  -9  -9   4      880.35      866.47     27.84 o 
  -8  -9   4       91.53       59.83     19.53 o 
  -7  -9   4     3322.33     3206.58     49.85 o 
  -6  -9   4        9.03       23.84     11.46 o 
  -5  -9   4     5551.20     5271.92     56.25 o 
  -4  -9   4      570.08      532.33     21.01 o 
  -3  -9   4       59.85       89.77      9.66 o 
  -2  -9   4      491.96      506.67     12.71 o 
  -1  -9   4    11108.96    10636.07     61.19 o 
   0  -9   4      823.00      978.42     13.49 o 
   1  -9   4    19738.77    19995.07     91.41 o 
   2  -9   4    14671.41    15115.40     70.32 o 
   3  -9   4     1745.66     1904.14     18.30 o 
   4  -9   4      815.09      795.25     13.69 o 
   5  -9   4     4826.34     4843.45     38.27 o 
   6  -9   4     9136.87     9062.60     67.10 o 
   7  -9   4     1498.04     1436.69     20.84 o 
   8  -9   4      111.31      122.26     11.79 o 
   9  -9   4     1739.47     1488.78     33.87 o 
  10  -9   4      325.29      259.28     19.32 o 
  11  -9   4       28.35       -1.81     14.62 o 
  12  -9   4        8.34       29.12     16.14 o 
  13  -9   4        0.29       32.39     20.64 o 
  14  -9   4     1233.00     1246.98     50.66 o 
  15  -9   4       30.44       -8.45     26.93 o 
  16  -9   4       10.26      -13.08     28.67 o 
 -14  -8   4       32.08       15.48     32.97 o 
 -13  -8   4      214.82      188.79     37.03 o 
 -12  -8   4      541.74      494.81     40.79 o 
 -11  -8   4      591.37      595.19     36.08 o 
 -10  -8   4      202.69      178.16     24.90 o 
  -9  -8   4      107.52      126.63     29.79 o 
  -8  -8   4      353.20      350.42     17.85 o 
  -7  -8   4      195.06      134.94     17.34 o 
  -6  -8   4     3780.84     3732.85     41.82 o 
  -5  -8   4    20411.18    19993.71    128.15 o 
  -4  -8   4     2047.17     1887.45     22.86 o 
  -3  -8   4      816.55      813.17     14.89 o 
  -2  -8   4      234.06      243.88      8.23 o 
  -1  -8   4     6725.60     6426.40     37.74 o 
   0  -8   4     1275.14     1091.81     13.46 o 
   1  -8   4    20311.68    20465.63     91.52 o 
   2  -8   4    12533.85    12177.92     59.33 o 
   3  -8   4     2394.67     2606.37     21.35 o 
   4  -8   4     2713.32     2761.31     22.29 o 
   5  -8   4       25.02       53.17      6.90 o 
   6  -8   4    12637.31    12202.14     78.80 o 
   7  -8   4       43.53       52.05     10.21 o 
   8  -8   4     7250.20     6782.41     67.39 o 
   9  -8   4      790.60      714.28     22.59 o 
  10  -8   4     2049.76     1927.20     35.42 o 
  11  -8   4        8.17       14.19     14.43 o 
  12  -8   4     2174.86     2146.88     45.94 o 
  13  -8   4     4182.52     4508.56     99.20 o 
  14  -8   4     2698.35     2609.16     87.17 o 
  15  -8   4      360.16      425.77     39.07 o 
  16  -8   4     1287.30     1444.33     58.44 o 
 -14  -7   4      146.49      196.37     38.77 o 
 -13  -7   4      188.27      238.70     43.22 o 
 -12  -7   4       14.99       -3.93     22.98 o 
 -11  -7   4     1170.24     1254.61     59.42 o 
 -10  -7   4     1707.73     1729.53     52.44 o 
  -9  -7   4      679.94      603.27     27.51 o 
  -8  -7   4       52.35       40.49     10.57 o 
  -7  -7   4     1092.09     1099.33     23.12 o 
  -6  -7   4     7289.55     7234.53     61.51 o 
  -5  -7   4     1303.50     1421.50     21.87 o 
  -4  -7   4     1486.53     1590.17     17.00 o 
  -3  -7   4     2942.37     2729.16     21.25 o 
  -2  -7   4     9467.82     9768.09     57.63 o 
  -1  -7   4     2443.79     2334.93     18.15 o 
   0  -7   4     1125.73     1198.28     12.57 o 
   1  -7   4     6638.49     6154.67     35.16 o 
   2  -7   4       26.49        9.96      4.39 o 
   3  -7   4     7778.22     8123.31     43.81 o 
   4  -7   4     1156.07     1239.95     13.47 o 
   5  -7   4      244.71      287.06      8.01 o 
   6  -7   4      406.55      414.53     12.07 o 
   7  -7   4     2511.59     2466.04     30.01 o 
   8  -7   4     6856.92     6910.06     66.99 o 
   9  -7   4      248.76      280.04     16.20 o 
  10  -7   4       81.07       83.31     13.30 o 
  11  -7   4     3302.39     3111.27     50.99 o 
  12  -7   4      291.01      313.97     23.31 o 
  13  -7   4     3633.46     3321.30     74.98 o 
  14  -7   4     3391.49     3539.51     78.44 o 
  15  -7   4       69.27       37.69     39.67 o 
  16  -7   4      197.15      206.60     36.74 o 
 -15  -6   4       54.86       85.98     31.90 o 
 -14  -6   4        5.85      -31.53     40.53 o 
 -13  -6   4      138.09       95.02     32.36 o 
 -12  -6   4     3741.47     3813.45     85.13 o 
 -11  -6   4      148.66      222.23     26.66 o 
 -10  -6   4     3152.62     3120.91     64.21 o 
  -9  -6   4     6885.09     7174.46     75.62 o 
  -8  -6   4       14.01       40.47     12.82 o 
  -7  -6   4        0.79        1.81      8.03 o 
  -6  -6   4    15586.87    15200.44    105.27 o 
  -5  -6   4     6087.92     5889.18     43.59 o 
  -4  -6   4      973.95     1241.98     20.88 o 
  -3  -6   4     2173.64     2185.07     17.48 o 
  -2  -6   4     1439.89     1481.53     13.66 o 
  -1  -6   4      546.16      572.13      8.50 o 
   0  -6   4     1238.06     1034.13     10.98 o 
   1  -6   4     5848.46     6249.46     38.38 o 
   2  -6   4     2382.36     2305.72     18.25 o 
   3  -6   4    45505.83    45391.21    188.02 o 
   4  -6   4     2785.53     2786.52     21.18 o 
   5  -6   4        9.92       20.60      4.28 o 
   6  -6   4      383.39      353.08     10.52 o 
   7  -6   4    19170.38    19481.62    141.30 o 
   8  -6   4      322.43      300.14     17.09 o 
   9  -6   4      379.13      373.92     16.93 o 
  10  -6   4     1554.97     1623.40     31.85 o 
  11  -6   4     3854.89     4022.89     52.11 o 
  12  -6   4      442.50      489.26     29.34 o 
  13  -6   4      710.60      761.42     58.07 o 
  14  -6   4     1151.88     1201.31     49.72 o 
  15  -6   4       51.18       19.39     29.10 o 
  16  -6   4      256.28      170.15     41.33 o 
 -15  -5   4        2.85        1.78     28.83 o 
 -14  -5   4      316.67      251.74     37.91 o 
 -13  -5   4      264.31      265.30     34.64 o 
 -12  -5   4     6276.18     6445.45     84.14 o 
 -11  -5   4        3.51        7.45     15.66 o 
 -10  -5   4      558.70      504.89     20.81 o 
  -9  -5   4     2749.49     2943.82     42.07 o 
  -8  -5   4       11.60       18.44      9.59 o 
  -7  -5   4      753.97      748.45     18.73 o 
  -6  -5   4     1840.96     1829.88     28.07 o 
  -5  -5   4     6271.61     6331.73     39.69 o 
  -4  -5   4     1277.85     1420.82     14.55 o 
  -3  -5   4     2950.26     2943.41     20.39 o 
  -2  -5   4     7019.89     7261.78     40.08 o 
  -1  -5   4      527.94      546.89      8.74 o 
   0  -5   4     6772.89     7136.68     39.32 o 
   1  -5   4    11139.24    10873.36     55.74 o 
   2  -5   4     1194.61     1215.60     12.78 o 
   3  -5   4    22317.73    22919.00    101.90 o 
   4  -5   4     1718.66     1573.10     14.05 o 
   5  -5   4      383.67      309.51      7.44 o 
   6  -5   4    12714.61    12707.94     69.88 o 
   7  -5   4    13105.98    13305.55     86.00 o 
   8  -5   4     4074.94     4020.48     45.89 o 
   9  -5   4     3224.17     3268.93     45.48 o 
  10  -5   4      791.41      739.20     22.31 o 
  11  -5   4      749.27      728.80     26.55 o 
  12  -5   4      217.88      207.95     23.00 o 
  13  -5   4      535.30      563.80     37.45 o 
  14  -5   4      250.32      227.70     32.16 o 
  15  -5   4      498.87      316.25     36.63 o 
  16  -5   4      493.42      446.77     41.54 o 
 -15  -4   4      859.71     1001.54     47.77 o 
 -14  -4   4     1655.78     1787.38     65.08 o 
 -13  -4   4      243.31      223.63     33.31 o 
 -12  -4   4       17.98       42.92     18.41 o 
 -11  -4   4      472.24      481.05     18.69 o 
 -10  -4   4     1361.28     1332.54     37.00 o 
  -9  -4   4       49.60       41.22     13.08 o 
  -8  -4   4      422.80      463.49     15.94 o 
  -7  -4   4     1879.31     1973.72     27.79 o 
  -6  -4   4      345.23      273.72      6.82 o 
  -5  -4   4      876.02      874.22     11.28 o 
  -4  -4   4     7671.94     7662.00     40.26 o 
  -3  -4   4    12139.13    12251.71     60.48 o 
  -2  -4   4     3070.58     2709.27     20.31 o 
  -1  -4   4     2172.19     2118.92     16.79 o 
   0  -4   4     6646.42     7490.40     43.44 o 
   1  -4   4    39467.61    41051.87    196.38 o 
   2  -4   4    25100.27    25346.30    118.19 o 
   3  -4   4     4730.65     4633.66     28.33 o 
   4  -4   4     1936.94     1817.64     15.43 o 
   5  -4   4     5962.35     5521.59     35.12 o 
   6  -4   4    15726.91    15537.54     86.89 o 
   7  -4   4      170.26      142.40      7.60 o 
   8  -4   4     3537.94     3498.67     40.37 o 
   9  -4   4       19.78        5.01      9.02 o 
  10  -4   4      362.19      353.57     17.84 o 
  11  -4   4      536.79      560.90     22.11 o 
  12  -4   4        5.33       58.26     16.81 o 
  13  -4   4        2.29      -17.65     17.65 o 
  14  -4   4       17.74      -22.40     22.85 o 
  15  -4   4     4909.24     4924.89     94.97 o 
  16  -4   4      171.35      209.05     35.60 o 
 -16  -3   4     1439.17     1483.88     78.00 o 
 -15  -3   4      807.78      814.70     44.39 o 
 -14  -3   4       15.53      -10.13     23.63 o 
 -13  -3   4     1016.39      939.99     84.36 o 
 -12  -3   4      374.57      401.71     29.56 o 
 -11  -3   4      187.28      194.16     16.90 o 
 -10  -3   4      847.82      761.79     26.59 o 
  -9  -3   4       62.77      107.41     13.18 o 
  -8  -3   4     9765.17     9874.79     93.36 o 
  -7  -3   4        6.83       11.64      4.55 o 
  -6  -3   4      813.91      724.88     12.18 o 
  -5  -3   4     2642.94     3019.28     21.41 o 
  -4  -3   4    50080.35    48918.84    247.76 o 
  -3  -3   4    20282.06    20041.73    106.40 o 
  -2  -3   4      818.58      827.15     10.26 o 
  -1  -3   4    11500.51    12350.33     68.03 o 
   0  -3   4       45.69      141.39      6.06 o 
   1  -3   4     2055.99     2309.41     18.42 o 
   2  -3   4     1096.42     1247.36     11.37 o 
   3  -3   4     7211.39     6823.42     38.60 o 
   4  -3   4     6488.62     7167.37     40.73 o 
   5  -3   4    11246.79    11748.12     63.01 o 
   6  -3   4      513.84      456.64      9.26 o 
   7  -3   4      149.99      155.74      6.97 o 
   8  -3   4      187.78      262.67     12.43 o 
   9  -3   4     3301.91     3433.21     38.46 o 
  10  -3   4     1154.76     1129.14     25.84 o 
  11  -3   4       19.11       38.08     10.99 o 
  12  -3   4      766.33      772.78     26.04 o 
  13  -3   4      495.68      488.21     26.93 o 
  14  -3   4      110.06      158.59     23.16 o 
  15  -3   4     6724.61     6712.79    105.61 o 
  16  -3   4      531.69      393.93     39.33 o 
 -16  -2   4      276.48      258.37     35.43 o 
 -15  -2   4       47.87       60.62     26.79 o 
 -14  -2   4     2136.09     2153.69     62.01 o 
 -13  -2   4      215.36      228.84     24.08 o 
 -12  -2   4      647.07      612.74     29.77 o 
 -11  -2   4       48.98       79.53     13.99 o 
 -10  -2   4     2810.22     2918.07     44.35 o 
  -9  -2   4      783.40      967.05     24.39 o 
  -8  -2   4    14258.45    14505.39     99.31 o 
  -7  -2   4      650.17      612.23     17.72 o 
  -6  -2   4      516.15      506.05     11.05 o 
  -5  -2   4     3584.01     3570.79     26.80 o 
  -4  -2   4    38793.96    39068.66    235.21 o 
  -3  -2   4     3977.09     4405.45     37.89 o 
  -2  -2   4      458.70      460.80      7.56 o 
  -1  -2   4    13202.30    13568.53     78.24 o 
   0  -2   4    56180.02    60242.56    311.63 o 
   1  -2   4      666.98      742.35      9.17 o 
   2  -2   4     6940.44     6974.97     43.72 o 
   3  -2   4     6387.79     6687.94     37.07 o 
   4  -2   4      323.77      390.10      7.47 o 
   5  -2   4    12685.46    11844.44     64.84 o 
   6  -2   4     2653.89     2642.44     22.40 o 
   7  -2   4     1667.90     1507.17     18.00 o 
   8  -2   4     2257.72     2447.11     29.14 o 
   9  -2   4    12160.81    11846.01     92.69 o 
  10  -2   4     1744.99     1714.11     30.99 o 
  11  -2   4       88.77       66.85     13.10 o 
  12  -2   4       97.26       81.05     18.56 o 
  13  -2   4     2882.20     2675.30     55.22 o 
  14  -2   4      280.25      320.04     26.67 o 
  15  -2   4     1664.12     1845.01     62.61 o 
  16  -2   4     1458.85     1473.74     52.97 o 
 -16  -1   4      128.32       41.25     26.77 o 
 -15  -1   4      863.46      953.21     47.61 o 
 -14  -1   4     3499.09     3578.07     71.68 o 
 -13  -1   4      903.85      899.27     32.12 o 
 -12  -1   4      107.94      118.09     17.90 o 
 -11  -1   4      258.87      276.78     17.09 o 
 -10  -1   4     9540.74     9633.05     90.96 o 
  -9  -1   4     4074.12     4202.86     50.49 o 
  -8  -1   4     6275.42     6139.53     61.67 o 
  -7  -1   4      359.35      407.61     15.41 o 
  -6  -1   4      306.82      332.09     17.48 o 
  -5  -1   4    31146.03    31635.54    272.33 o 
  -4  -1   4     2962.80     2523.97     23.88 o 
  -3  -1   4    18415.30    19350.58    152.97 o 
  -2  -1   4    30639.79    32536.04    256.16 o 
  -1  -1   4     7530.96     7569.98     42.49 o 
   0  -1   4    22292.58    22637.74    114.43 o 
   1  -1   4      157.32       88.14      4.35 o 
   2  -1   4    19951.39    20686.25    110.02 o 
   3  -1   4     8456.00     8506.93     43.27 o 
   4  -1   4    36268.22    36749.19    170.62 o 
   5  -1   4    10062.02    10268.51     61.52 o 
   6  -1   4      165.74      266.52      7.41 o 
   7  -1   4      244.96      212.43      8.61 o 
   8  -1   4    23317.57    22874.02    160.42 o 
   9  -1   4     2489.01     2545.68     30.65 o 
  10  -1   4      425.84      411.67     17.55 o 
  11  -1   4      258.12      229.63     15.97 o 
  12  -1   4       53.51       21.71     15.97 o 
  13  -1   4      465.07      411.28     31.69 o 
  14  -1   4      660.51      686.94     35.58 o 
  15  -1   4       56.44       34.51     24.34 o 
  16  -1   4      221.60      203.01     28.39 o 
 -17   0   4        3.77       54.88     26.90 o 
 -16   0   4       75.60       60.61     25.30 o 
 -15   0   4     4620.59     4930.09     87.28 o 
 -14   0   4     3672.25     3485.25     69.62 o 
 -13   0   4       38.77       52.83     16.11 o 
 -12   0   4      927.50     1020.17     30.69 o 
 -11   0   4     3656.80     3742.66     52.59 o 
 -10   0   4      646.22      670.67     32.87 o 
  -9   0   4     1138.85     1204.68     25.94 o 
  -8   0   4     1980.18     2017.49     30.87 o 
  -7   0   4     3947.13     3979.41     47.54 o 
  -6   0   4      890.22     1019.51     21.38 o 
  -5   0   4     6266.42     6207.25     59.66 o 
  -4   0   4     1081.47     1257.91     32.15 o 
  -3   0   4    30374.20    31194.86    308.45 o 
  -2   0   4     6068.09     6682.60     44.38 o 
  -1   0   4    11773.06    12331.69     61.99 o 
   0   0   4    12170.91    12599.29     69.12 o 
   1   0   4      256.01      296.51      9.18 o 
   2   0   4     2795.19     3138.94     21.58 o 
   3   0   4     5334.63     5340.23     28.14 o 
   4   0   4    16377.05    15966.22     80.05 o 
   5   0   4      353.18      361.07      8.36 o 
   6   0   4       60.17       87.13      5.44 o 
   7   0   4      122.84      138.14      7.36 o 
   8   0   4    14439.04    14031.47    109.03 o 
   9   0   4     1619.03     1599.68     29.77 o 
  10   0   4      157.28      159.72     12.17 o 
  11   0   4     1896.03     1706.43     33.34 o 
  12   0   4       31.08       20.19     16.48 o 
  13   0   4      806.96      840.08     39.28 o 
  14   0   4      344.56      374.80     37.48 o 
  15   0   4       29.73      136.10     29.57 o 
  16   0   4      351.96      330.21     33.84 o 
 -17   1   4      166.23       74.50     27.75 o 
 -16   1   4       36.71      109.97     28.62 o 
 -15   1   4     4471.19     4420.45    121.16 o 
 -14   1   4     1727.00     1817.29     42.32 o 
 -13   1   4      529.21      629.04     27.04 o 
 -12   1   4      503.72      519.83     23.68 o 
 -11   1   4     2112.00     1996.72     37.30 o 
 -10   1   4     4522.77     4181.81     43.85 o 
  -9   1   4      202.61      255.16     14.29 o 
  -8   1   4     1390.30     1416.26     28.12 o 
  -7   1   4       70.27       37.23      7.98 o 
  -6   1   4    14228.63    14282.21    133.15 o 
  -5   1   4     5043.00     4774.37     59.96 o 
  -4   1   4     6062.80     6452.37     50.84 o 
  -3   1   4    22495.02    24859.38    223.25 o 
  -2   1   4    65440.88    70436.78    421.14 o 
  -1   1   4     3673.04     4304.38     24.68 o 
   0   1   4     7549.16     7875.33     41.33 o 
   1   1   4     1234.77     1497.47     13.54 o 
   2   1   4    77663.68    79117.01    353.73 o 
   3   1   4    23638.83    24529.20    114.56 o 
   4   1   4    16206.15    16286.08     85.92 o 
   5   1   4     2414.00     2128.69     20.47 o 
   6   1   4       22.09        7.15      4.65 o 
   7   1   4      598.81      567.94     13.18 o 
   8   1   4      440.14      439.87     19.19 o 
   9   1   4      498.63      530.81     15.57 o 
  10   1   4     4476.21     4302.65     51.95 o 
  11   1   4      534.20      552.57     28.89 o 
  12   1   4      217.08      270.43     23.76 o 
  13   1   4      953.32     1041.58     58.04 o 
  14   1   4     1702.67     1817.23     56.11 o 
  15   1   4      464.30      514.84     40.35 o 
  16   1   4      846.96      838.29     62.40 o 
 -17   2   4       25.72        6.42     33.01 o 
 -16   2   4      709.30      682.88     38.01 o 
 -15   2   4      336.22      359.47     29.67 o 
 -14   2   4      526.94      507.70     26.39 o 
 -13   2   4      261.14      300.57     19.45 o 
 -12   2   4     2491.11     2552.40     40.75 o 
 -11   2   4       75.22       59.15     10.78 o 
 -10   2   4      286.04      244.36     14.48 o 
  -9   2   4     3001.56     3018.51     40.88 o 
  -8   2   4      127.27       98.63     13.04 o 
  -7   2   4     9737.40    10006.81     90.82 o 
  -6   2   4     8775.04     8113.09     62.49 o 
  -5   2   4     6201.27     5878.15     35.61 o 
  -4   2   4     1589.30     1899.45     17.55 o 
  -3   2   4    31263.10    33321.48    223.91 o 
  -2   2   4    69776.66    74420.16    373.74 o 
  -1   2   4      226.47      273.39      5.40 o 
   0   2   4       16.39        3.57      2.87 o 
   1   2   4      142.51      169.97      4.97 o 
   2   2   4     7146.43     7297.41     40.64 o 
   3   2   4     6349.66     6210.55     36.19 o 
   4   2   4      547.07      684.16     11.96 o 
   5   2   4     2416.20     2334.28     28.21 o 
   6   2   4     6357.83     6477.16     52.30 o 
   7   2   4     2359.29     2250.27     27.60 o 
   8   2   4     2406.31     2485.21     43.10 o 
   9   2   4      825.70      833.82     19.23 o 
  10   2   4      979.17      901.49     28.49 o 
  11   2   4     1987.96     2022.49     43.50 o 
  12   2   4     1008.62      923.93     39.84 o 
  13   2   4      180.89      108.84     25.54 o 
  14   2   4      496.43      446.70     36.71 o 
  15   2   4      151.82      138.08     32.65 o 
 -17   3   4       89.66       67.08     35.89 o 
 -16   3   4     1045.10     1026.75     51.99 o 
 -15   3   4       42.38       51.49     22.56 o 
 -14   3   4       33.98       54.74     17.18 o 
 -13   3   4     4449.48     4485.91     59.15 o 
 -12   3   4     1063.99     1151.17     29.60 o 
 -11   3   4     5938.48     6252.38     48.13 o 
 -10   3   4     1588.67     1592.42     24.63 o 
  -9   3   4     3833.90     4120.85     40.70 o 
  -8   3   4     9318.64     9101.69     63.62 o 
  -7   3   4    20123.48    20189.06    103.38 o 
  -6   3   4     4842.12     5125.85     29.11 o 
  -5   3   4     1103.13     1114.65     10.86 o 
  -4   3   4     1171.81     1055.33     11.10 o 
  -3   3   4    34340.10    34702.16    179.07 o 
  -2   3   4     5408.33     5880.56     28.89 o 
  -1   3   4    44472.21    46314.78    228.46 o 
   0   3   4     1161.30     1313.85     13.77 o 
   1   3   4     3842.68     3851.79     25.70 o 
   2   3   4     2073.24     2160.65     17.76 o 
   3   3   4        8.95       23.02      3.84 o 
   4   3   4     7122.15     7287.54     45.32 o 
   5   3   4      893.25      960.94     13.33 o 
   6   3   4    12365.54    12783.85     77.86 o 
   7   3   4      839.39      894.50     19.26 o 
   8   3   4     1282.49     1366.62     23.23 o 
   9   3   4     3311.30     3395.65     42.01 o 
  10   3   4     7401.06     7191.10     74.60 o 
  11   3   4      815.49      882.83     32.24 o 
  12   3   4     1525.07     1435.87     47.69 o 
  13   3   4       15.57       46.09     24.81 o 
  14   3   4       13.63      -24.81     24.81 o 
  15   3   4      254.46      279.21     36.04 o 
 -17   4   4     1595.19     1629.49     68.74 o 
 -16   4   4       68.61       50.72     32.65 o 
 -15   4   4        1.32      -22.52     22.52 o 
 -14   4   4      339.95      289.58     22.05 o 
 -13   4   4     4918.67     5178.87     58.74 o 
 -12   4   4      235.94      318.96     14.26 o 
 -11   4   4     2330.29     2279.93     29.37 o 
 -10   4   4     4844.37     4693.17     45.11 o 
  -9   4   4     2791.06     3241.41     23.55 o 
  -8   4   4      353.60      400.97      8.42 o 
  -7   4   4     5094.12     4922.15     31.73 o 
  -6   4   4     1652.55     1971.16     15.86 o 
  -5   4   4        9.59       27.63      4.41 o 
  -4   4   4     1873.25     1809.84     14.06 o 
  -3   4   4    21064.57    21243.80     92.71 o 
  -2   4   4     2047.68     2217.34     16.64 o 
  -1   4   4    50224.58    52725.33    271.74 o 
   0   4   4      114.59      109.55      4.73 o 
   1   4   4     6384.11     6729.87     40.74 o 
   2   4   4     5696.85     5380.57     34.90 o 
   3   4   4    22652.74    23573.79    112.01 o 
   4   4   4    18890.54    18552.87     94.65 o 
   5   4   4      853.03      996.60     17.25 o 
   6   4   4    22346.73    22000.00    144.45 o 
   7   4   4      321.92      398.72     14.59 o 
   8   4   4       52.42       47.45      9.79 o 
   9   4   4      978.42     1026.01     24.13 o 
  10   4   4     8316.82     8096.83    123.38 o 
  11   4   4      271.22      323.34     26.43 o 
  12   4   4      171.28       95.07     26.08 o 
  13   4   4      353.86      299.94     32.53 o 
  14   4   4      246.12      109.00     29.64 o 
  15   4   4       75.26       89.80     33.11 o 
 -17   5   4     1073.92     1258.25     62.50 o 
 -16   5   4      383.67      404.74     42.92 o 
 -15   5   4        6.58        4.08     25.69 o 
 -14   5   4     1301.69     1284.28     42.67 o 
 -13   5   4     9178.65     9513.98     91.33 o 
 -12   5   4      944.97      986.67     22.86 o 
 -11   5   4      197.91      202.95     12.58 o 
 -10   5   4       22.04       37.60      8.15 o 
  -9   5   4     5452.79     5312.02     39.43 o 
  -8   5   4     5088.07     4892.99     33.41 o 
  -7   5   4      293.31      323.68      6.60 o 
  -6   5   4    12667.92    12050.50     60.07 o 
  -5   5   4     2134.18     2313.97     19.79 o 
  -4   5   4     8016.41     7399.14     40.40 o 
  -3   5   4    16969.92    17075.50     74.29 o 
  -2   5   4     2929.26     2916.06     20.36 o 
  -1   5   4    18468.01    17671.95     85.87 o 
   0   5   4    35412.95    35450.12    167.38 o 
   1   5   4     3660.23     3633.27     22.16 o 
   2   5   4      102.03       76.26      4.64 o 
   3   5   4      342.49      307.78      7.70 o 
   4   5   4     4452.63     4661.74     32.83 o 
   5   5   4     4889.64     4904.06     40.59 o 
   6   5   4     5295.36     5392.55     52.66 o 
   7   5   4      374.81      342.14     15.21 o 
   8   5   4     1803.40     1810.82     30.26 o 
   9   5   4     2584.64     2570.24     36.87 o 
  10   5   4     3534.64     3296.09     68.89 o 
  11   5   4      336.59      247.94     32.60 o 
  12   5   4      494.33      561.04     37.72 o 
  13   5   4        2.62       10.69     25.30 o 
  14   5   4       45.85        6.40     28.81 o 
 -17   6   4      715.86      682.90     51.18 o 
 -16   6   4      114.78      161.45     34.92 o 
 -15   6   4       22.42       -7.94     25.92 o 
 -14   6   4      961.28      971.28     40.36 o 
 -13   6   4     3847.72     3917.20     55.36 o 
 -12   6   4     3766.05     3868.75     43.41 o 
 -11   6   4      914.97      971.72     19.60 o 
 -10   6   4     1307.12     1258.40     20.81 o 
  -9   6   4     3508.72     3458.16     34.60 o 
  -8   6   4        2.19        9.82      5.72 o 
  -7   6   4     2009.06     2027.46     17.93 o 
  -6   6   4     1341.84     1215.34     15.13 o 
  -5   6   4     5651.78     5594.07     29.23 o 
  -4   6   4     1658.00     1679.39     13.39 o 
  -3   6   4    12646.82    12489.19     58.13 o 
  -2   6   4     2556.21     2570.92     17.47 o 
  -1   6   4    24836.75    24917.29    113.52 o 
   0   6   4    13762.14    13247.64     65.57 o 
   1   6   4      775.39      782.04     10.12 o 
   2   6   4     5943.28     5989.97     34.40 o 
   3   6   4        4.49       -1.98      4.57 o 
   4   6   4      529.58      464.28     13.51 o 
   5   6   4     7114.67     6705.79     54.82 o 
   6   6   4        3.85       28.35      9.72 o 
   7   6   4     1426.28     1389.10     27.08 o 
   8   6   4      361.78      308.61     16.52 o 
   9   6   4      716.98      699.62     30.84 o 
  10   6   4      788.78      841.95     29.81 o 
  11   6   4     3578.54     3708.69     85.38 o 
  12   6   4      957.06      914.77     60.82 o 
  13   6   4      296.77      276.99     36.82 o 
  14   6   4      405.19      422.71     40.72 o 
 -17   7   4       16.69       23.89     33.32 o 
 -16   7   4     1909.65     1849.83    130.05 o 
 -15   7   4      191.76      186.44     27.80 o 
 -14   7   4     2362.76     2444.86     58.96 o 
 -13   7   4       99.95       59.69     15.40 o 
 -12   7   4     4763.70     4949.29     61.41 o 
 -11   7   4      408.29      457.58     21.97 o 
 -10   7   4     2480.90     2525.57     34.36 o 
  -9   7   4     6441.64     6244.04     52.63 o 
  -8   7   4    11372.63    10830.92     68.26 o 
  -7   7   4      583.75      641.78     13.71 o 
  -6   7   4     1078.77     1206.98     16.52 o 
  -5   7   4    24544.62    24133.83    100.88 o 
  -4   7   4      359.00      326.12      6.50 o 
  -3   7   4     1193.25     1294.41     12.14 o 
  -2   7   4       73.89       82.39      5.15 o 
  -1   7   4    16722.35    16044.02     77.80 o 
   0   7   4     3461.71     3590.85     23.85 o 
   1   7   4     1081.56      995.35     12.80 o 
   2   7   4       69.13      153.84      7.69 o 
   3   7   4       90.54       54.82      6.98 o 
   4   7   4      170.09      196.23     14.16 o 
   5   7   4     1763.42     1984.41     26.90 o 
   6   7   4      388.83      324.77     20.66 o 
   7   7   4     8263.17     8037.49     75.02 o 
   8   7   4     3134.63     3103.65     61.21 o 
   9   7   4      266.87      252.17     19.48 o 
  10   7   4     1086.96     1360.70     64.71 o 
  11   7   4     1418.36     1617.47     60.72 o 
  12   7   4     1842.01     2056.15     61.24 o 
  13   7   4      126.61       49.20     29.83 o 
 -17   8   4      551.70      434.71     58.74 o 
 -16   8   4      790.92      634.56     60.27 o 
 -15   8   4     3622.30     3980.13    145.77 o 
 -14   8   4       99.32       27.69     24.56 o 
 -13   8   4      139.87      119.56     18.59 o 
 -12   8   4     4231.12     4229.07     62.19 o 
 -11   8   4     2169.45     2150.90     56.92 o 
 -10   8   4      282.34      306.37     16.69 o 
  -9   8   4      282.67      312.37     15.65 o 
  -8   8   4     4510.37     4651.16     40.06 o 
  -7   8   4    15665.56    14855.48     92.41 o 
  -6   8   4     4026.67     3844.15     31.65 o 
  -5   8   4     2099.94     2043.75     17.97 o 
  -4   8   4     4782.23     4641.15     27.72 o 
  -3   8   4     3390.77     3287.90     21.66 o 
  -2   8   4      568.46      616.80     13.27 o 
  -1   8   4     1018.97     1004.18     13.97 o 
   0   8   4        1.76        2.37      4.56 o 
   1   8   4     6795.88     6573.67     45.22 o 
   2   8   4       11.46       22.02      7.24 o 
   3   8   4      429.36      477.74     13.53 o 
   4   8   4     1681.92     1688.67     25.81 o 
   5   8   4     8311.43     8217.20     67.10 o 
   6   8   4       40.24       61.10      9.58 o 
   7   8   4     1008.42      850.39     24.31 o 
   8   8   4     4495.18     4450.90     59.62 o 
   9   8   4     3309.87     3206.55     54.38 o 
  10   8   4     1533.72     1492.33     38.50 o 
  11   8   4     2899.94     2682.49     76.70 o 
  12   8   4     2928.84     3115.64    101.84 o 
  13   8   4      189.87      144.75     33.57 o 
 -17   9   4      631.49      597.31     62.84 o 
 -16   9   4     1142.31     1277.73     57.33 o 
 -15   9   4     1295.28     1380.06     57.75 o 
 -14   9   4      867.64      979.17     49.06 o 
 -13   9   4      191.97      201.36     20.98 o 
 -12   9   4     3708.71     3914.69     61.09 o 
 -11   9   4     7260.25     7292.95     86.83 o 
 -10   9   4     1414.19     1390.26     30.64 o 
  -9   9   4     1363.12     1362.82     24.98 o 
  -8   9   4      130.24       63.14      9.42 o 
  -7   9   4     2174.46     2257.50     25.04 o 
  -6   9   4     1488.22     1368.44     19.06 o 
  -5   9   4      177.65      191.51      8.29 o 
  -4   9   4     2243.86     2324.78     21.63 o 
  -3   9   4     2985.77     3048.03     24.59 o 
  -2   9   4     5489.52     5369.52     32.28 o 
  -1   9   4      758.39      723.32     11.27 o 
   0   9   4     2144.54     2237.45     20.05 o 
   1   9   4     3325.85     3342.03     30.25 o 
   2   9   4      298.00      250.36     11.23 o 
   3   9   4     4980.56     4694.02     43.88 o 
   4   9   4      176.90      156.34     12.38 o 
   5   9   4     2386.83     2323.71     31.98 o 
   6   9   4        0.10       23.31      9.32 o 
   7   9   4     1563.20     1520.22     44.38 o 
   8   9   4      343.81      270.23     21.19 o 
   9   9   4      784.78      701.97     35.58 o 
  10   9   4      556.90      486.17     28.02 o 
  11   9   4     1811.43     1806.46     72.74 o 
  12   9   4      419.29      501.76     60.88 o 
 -16  10   4      767.40      944.64     52.96 o 
 -15  10   4       16.17      -13.64     26.88 o 
 -14  10   4       17.75       36.07     26.67 o 
 -13  10   4      575.18      595.79     29.98 o 
 -12  10   4     7545.79     7488.72    130.44 o 
 -11  10   4      670.63      672.21     34.22 o 
 -10  10   4     2013.06     2063.00     39.67 o 
  -9  10   4     1060.24     1029.07     23.43 o 
  -8  10   4      508.70      456.72     15.68 o 
  -7  10   4      440.35      448.69     14.68 o 
  -6  10   4       21.12       21.99      7.15 o 
  -5  10   4      401.06      391.12     12.32 o 
  -4  10   4    12909.88    13172.78     71.98 o 
  -3  10   4     3392.68     3374.11     27.12 o 
  -2  10   4     1703.55     1795.36     23.71 o 
  -1  10   4     1907.99     1954.24     19.95 o 
   0  10   4     7581.57     7384.51     52.99 o 
   1  10   4     7431.70     7319.77     51.76 o 
   2  10   4     2178.74     2022.27     28.18 o 
   3  10   4     1362.48     1324.00     23.97 o 
   4  10   4     1286.11     1257.36     25.07 o 
   5  10   4      295.15      200.22     14.08 o 
   6  10   4      191.28      182.02     13.89 o 
   7  10   4     3097.93     3017.25     50.52 o 
   8  10   4      125.11      130.61     24.89 o 
   9  10   4     1807.77     2078.36     61.33 o 
  10  10   4        2.68      -19.21     19.29 o 
  11  10   4       54.74       98.46     34.42 o 
  12  10   4       96.35       93.74     35.52 o 
 -16  11   4     1237.39     1323.34     61.46 o 
 -15  11   4       80.35       33.60     31.61 o 
 -14  11   4      836.57      876.99     49.04 o 
 -13  11   4        2.20        0.92     18.72 o 
 -12  11   4     1660.18     1642.40     42.82 o 
 -11  11   4      101.35       89.64     19.13 o 
 -10  11   4     6219.30     6211.28     67.24 o 
  -9  11   4     1656.19     1544.31     29.18 o 
  -8  11   4      213.36      205.48     13.53 o 
  -7  11   4     1155.04     1080.51     20.40 o 
  -6  11   4     2845.74     2774.54     29.29 o 
  -5  11   4      126.12       73.43      9.46 o 
  -4  11   4     2530.37     2570.47     30.16 o 
  -3  11   4    12505.15    12436.40     67.87 o 
  -2  11   4     3984.13     3664.16     32.69 o 
  -1  11   4      515.28      428.02     15.06 o 
   0  11   4     1966.16     2124.38     26.01 o 
   1  11   4     3648.80     3593.90     36.65 o 
   2  11   4      439.50      409.93     15.90 o 
   3  11   4      690.92      670.18     19.21 o 
   4  11   4      675.87      633.07     20.31 o 
   5  11   4       33.62       42.72     13.57 o 
   6  11   4      556.81      583.49     21.37 o 
   7  11   4       13.34      -16.81     16.81 o 
   8  11   4     1172.82     1197.92     45.44 o 
   9  11   4     2313.36     2375.61     72.25 o 
  10  11   4       22.39      -20.46     20.46 o 
  11  11   4      666.47      710.73     52.34 o 
 -16  12   4       51.37       18.08     33.35 o 
 -15  12   4     2140.03     2173.31     73.25 o 
 -14  12   4      851.05      956.65     52.16 o 
 -13  12   4      460.22      416.71     31.41 o 
 -12  12   4      445.90      366.97     27.01 o 
 -11  12   4     1623.67     1667.71     43.52 o 
 -10  12   4     2619.90     2656.85     43.45 o 
  -9  12   4      295.49      278.53     18.40 o 
  -8  12   4     1038.15     1036.03     20.82 o 
  -7  12   4      289.74      275.96     14.01 o 
  -6  12   4     6309.08     6318.70     50.19 o 
  -5  12   4        2.55        7.40      8.80 o 
  -4  12   4     2119.82     2155.39     27.57 o 
  -3  12   4     1810.34     1737.44     33.19 o 
  -2  12   4        9.54       22.98      9.30 o 
  -1  12   4     4578.00     4541.87     42.66 o 
   0  12   4       89.29       81.47     12.06 o 
   1  12   4     3618.30     3529.49     43.10 o 
   2  12   4       50.27       37.91     11.70 o 
   3  12   4     1339.13     1293.02     26.19 o 
   4  12   4     2623.59     2542.28     37.80 o 
   5  12   4        4.24       -5.93     13.61 o 
   6  12   4        7.84      -17.41     17.41 o 
   7  12   4     1796.67     2002.38     48.73 o 
   8  12   4     2091.29     2149.22     52.03 o 
   9  12   4     1837.42     1853.90     48.98 o 
  10  12   4      170.73      100.87     24.69 o 
 -15  13   4     1735.34     2070.46     73.91 o 
 -14  13   4      383.50      458.45     44.20 o 
 -13  13   4      303.36      295.20     29.74 o 
 -12  13   4      377.29      351.11     30.24 o 
 -11  13   4     4187.39     4224.80     61.48 o 
 -10  13   4     1956.29     1799.12     37.82 o 
  -9  13   4       64.71       64.98     15.74 o 
  -8  13   4     3155.62     3101.52     48.02 o 
  -7  13   4     4387.73     4274.56     39.76 o 
  -6  13   4     4619.63     4421.08     41.58 o 
  -5  13   4     2850.64     2814.46     34.75 o 
  -4  13   4      750.80      719.35     19.46 o 
  -3  13   4        2.12       -9.69      9.69 o 
  -2  13   4     2462.54     2534.95     34.06 o 
  -1  13   4     2510.74     2475.48     33.49 o 
   0  13   4        9.09       -3.69     10.85 o 
   1  13   4       27.06       21.05     12.73 o 
   2  13   4     2471.14     2494.61     41.55 o 
   3  13   4       44.88       40.51     14.63 o 
   4  13   4      126.91      152.88     18.83 o 
   5  13   4     2750.59     2753.78     45.94 o 
   6  13   4      577.57      573.20     31.43 o 
   7  13   4      328.71      337.15     28.93 o 
   8  13   4      539.63      483.73     60.40 o 
   9  13   4      811.80      780.13     37.20 o 
 -15  14   4      303.17      255.94     41.59 o 
 -14  14   4     1047.12     1106.07     57.76 o 
 -13  14   4       90.36       48.33     25.48 o 
 -12  14   4       91.38       83.06     27.24 o 
 -11  14   4      638.84      567.81     30.07 o 
 -10  14   4     3838.77     3934.27     58.11 o 
  -9  14   4      367.61      366.83     22.62 o 
  -8  14   4      159.24      137.32     16.08 o 
  -7  14   4      588.10      545.97     17.52 o 
  -6  14   4      358.96      348.88     22.64 o 
  -5  14   4       48.22       45.88     13.11 o 
  -4  14   4        7.60       19.32     12.13 o 
  -3  14   4      107.11      118.10     14.50 o 
  -2  14   4     6423.85     6486.72     60.54 o 
  -1  14   4       14.27        6.93     14.47 o 
   0  14   4       21.34       31.57     13.23 o 
   1  14   4       34.54       65.02     15.10 o 
   2  14   4     9359.42     9943.67     94.98 o 
   3  14   4        1.43       49.58     17.97 o 
   4  14   4       14.26       27.18     26.08 o 
   5  14   4      649.87      586.76     36.33 o 
   6  14   4     1811.23     2041.58     76.20 o 
   7  14   4       12.25        0.48     22.21 o 
   8  14   4      108.28       61.51     25.67 o 
 -14  15   4      133.73       91.75     36.43 o 
 -13  15   4        3.92        0.00     30.01 o 
 -12  15   4      186.82      127.75     26.85 o 
 -11  15   4        1.97      -19.26     19.26 o 
 -10  15   4     2613.98     2801.98     53.16 o 
  -9  15   4      920.38      971.86     34.15 o 
  -8  15   4     4467.93     4575.05     54.83 o 
  -7  15   4       91.02       83.02     13.29 o 
  -6  15   4      684.66      702.88     22.47 o 
  -5  15   4       94.83       65.45     14.04 o 
  -4  15   4     1277.19     1247.27     28.07 o 
  -3  15   4     3512.60     3635.78     45.38 o 
  -2  15   4     1223.23     1196.48     44.62 o 
  -1  15   4      723.16      687.72     25.01 o 
   0  15   4     3888.17     3888.72     51.70 o 
   1  15   4      553.27      547.75     27.74 o 
   2  15   4     1234.85     1244.51     35.66 o 
   3  15   4      788.25      790.04     38.40 o 
   4  15   4       27.14       59.77     20.92 o 
   5  15   4      119.98      134.70     22.36 o 
   6  15   4      197.33      218.61     32.45 o 
   7  15   4      205.64      275.10     30.78 o 
 -13  16   4      658.79      716.33     53.00 o 
 -12  16   4       12.50       31.56     25.75 o 
 -11  16   4        1.52      -20.62     20.62 o 
 -10  16   4      106.56      130.33     22.89 o 
  -9  16   4     1942.85     1934.42     36.97 o 
  -8  16   4     1790.78     1978.22     43.18 o 
  -7  16   4     1047.21     1055.40     27.23 o 
  -6  16   4      395.41      412.65     25.85 o 
  -5  16   4      872.81      866.99     29.29 o 
  -4  16   4     2904.94     3014.62     45.42 o 
  -3  16   4     2495.80     2539.01     49.43 o 
  -2  16   4     1095.12     1003.87     30.83 o 
  -1  16   4      851.62      866.22     32.04 o 
   0  16   4      230.02      263.18     25.84 o 
   1  16   4     1862.19     2151.50     46.86 o 
   2  16   4      200.84      166.26     24.52 o 
   3  16   4      308.53      361.48     28.85 o 
   4  16   4      136.43      107.75     23.98 o 
   5  16   4      732.61      697.84     34.58 o 
   6  16   4      403.17      353.43     50.67 o 
 -12  17   4      303.07      417.18     46.35 o 
 -11  17   4        8.24       60.08     24.61 o 
 -10  17   4        8.05       14.71     32.83 o 
  -9  17   4     2392.32     2530.78     46.83 o 
  -8  17   4      100.72       60.64     21.49 o 
  -7  17   4       72.52       91.60     18.04 o 
  -6  17   4      572.62      629.67     25.71 o 
  -5  17   4     2984.56     3076.44     51.86 o 
  -4  17   4       11.02        5.65     17.63 o 
  -3  17   4      169.69      127.00     20.38 o 
  -2  17   4      777.18      786.38     32.88 o 
  -1  17   4       41.69       18.47     19.58 o 
   0  17   4     1617.22     1590.56     64.22 o 
   1  17   4        9.15       34.25     20.80 o 
   2  17   4      425.31      343.95     30.51 o 
   3  17   4      512.49      426.48     31.83 o 
   4  17   4      717.92      707.02     46.77 o 
 -11  18   4      171.18      281.76     42.41 o 
 -10  18   4       96.06       99.88     29.18 o 
  -9  18   4     1848.90     1866.70     42.81 o 
  -8  18   4      177.92      261.13     26.73 o 
  -7  18   4        0.12       57.91     23.14 o 
  -6  18   4      205.21      227.69     21.52 o 
  -5  18   4      279.87      236.78     25.51 o 
  -4  18   4       52.73       23.60     24.57 o 
  -3  18   4      136.68       39.08     22.67 o 
  -2  18   4       53.20       61.65     22.87 o 
  -1  18   4     2059.57     2057.41     56.05 o 
   0  18   4     2789.60     2903.54     69.53 o 
   1  18   4        9.51       -1.33     23.90 o 
   2  18   4       34.45       15.01     24.92 o 
   3  18   4      602.43      473.42     38.00 o 
  -9  19   4        2.46       19.52     27.16 o 
  -8  19   4     2314.11     2455.57     58.75 o 
  -7  19   4       67.42       82.00     24.42 o 
  -6  19   4     1381.19     1392.06     64.52 o 
  -5  19   4      571.96      653.77     36.54 o 
  -4  19   4        2.85      -25.54     25.54 o 
  -3  19   4      152.99      132.86     26.83 o 
  -2  19   4      364.70      417.93     33.74 o 
  -1  19   4     2828.17     2804.50     67.06 o 
   0  19   4      400.75      427.65     38.00 o 
   1  19   4       48.82       53.82     61.98 o 
  -5  20   4      626.26      569.68     49.49 o 
  -4  20   4        1.85       22.09     33.05 o 
   1 -20   5       98.13      139.68     27.10 o 
   2 -20   5       52.18       68.06     23.30 o 
   3 -20   5       16.63       73.16     27.05 o 
   4 -20   5      504.94      498.77     35.83 o 
   5 -20   5       95.65      115.01     28.57 o 
   6 -20   5       26.93      112.22     32.89 o 
  -2 -19   5      518.03      456.19     33.05 o 
  -1 -19   5      645.49      680.29     33.80 o 
   0 -19   5      106.84       92.57     22.46 o 
   1 -19   5      478.48      483.14     32.30 o 
   2 -19   5       68.66       43.96     20.04 o 
   3 -19   5      114.95      173.61     22.88 o 
   4 -19   5     2545.20     2579.49     62.62 o 
   5 -19   5       18.39       32.98     28.55 o 
   6 -19   5       38.29       67.30     29.82 o 
   7 -19   5      193.95      250.83     31.89 o 
   8 -19   5     3035.39     3296.88     68.42 o 
   9 -19   5      214.39      163.52     28.69 o 
  -4 -18   5      464.34      383.25     33.58 o 
  -3 -18   5       12.38       64.74     23.04 o 
  -2 -18   5     2783.28     3019.63     59.95 o 
  -1 -18   5      306.18      279.82     35.65 o 
   0 -18   5       73.74       93.07     20.28 o 
   1 -18   5     2343.75     2484.28     47.27 o 
   2 -18   5     3288.73     3334.42     50.29 o 
   3 -18   5     1027.01     1144.06     32.11 o 
   4 -18   5     1571.42     1637.94     39.19 o 
   5 -18   5      665.43      586.93     30.22 o 
   6 -18   5      512.12      540.94     27.58 o 
   7 -18   5      731.56      714.27     37.53 o 
   8 -18   5     1160.70     1309.67     47.69 o 
   9 -18   5      125.30       78.45     26.24 o 
  10 -18   5      738.58      746.39     55.24 o 
  11 -18   5        3.24       29.37     38.30 o 
  -6 -17   5       92.07       55.26     28.81 o 
  -5 -17   5      521.08      376.23     33.27 o 
  -4 -17   5      133.93      187.87     31.03 o 
  -3 -17   5     4538.63     4513.89     65.94 o 
  -2 -17   5     1228.33     1277.74     57.03 o 
  -1 -17   5      676.16      557.23     32.90 o 
   0 -17   5       19.68      -11.52     16.30 o 
   1 -17   5     1675.30     1609.01     37.81 o 
   2 -17   5      840.79      858.67     45.87 o 
   3 -17   5      812.43      811.20     27.45 o 
   4 -17   5      170.97      124.19     19.62 o 
   5 -17   5      426.64      451.86     28.34 o 
   6 -17   5      356.77      340.72     23.50 o 
   7 -17   5     1381.21     1373.28     46.87 o 
   8 -17   5       26.12       58.65     18.46 o 
   9 -17   5     2192.85     2366.44     54.29 o 
  10 -17   5      964.30      974.77     58.85 o 
  11 -17   5      347.04      372.84     71.04 o 
  12 -17   5      309.13      253.00     74.95 o 
  -7 -16   5     1934.49     1946.44     60.37 o 
  -6 -16   5      249.64      120.71     28.73 o 
  -5 -16   5        9.75      -27.06     27.06 o 
  -4 -16   5      106.83       88.24     27.49 o 
  -3 -16   5     7464.86     7799.07     88.13 o 
  -2 -16   5      157.44      132.65     20.63 o 
  -1 -16   5        3.93       18.74     17.84 o 
   0 -16   5      243.58      231.69     19.00 o 
   1 -16   5     2935.47     3145.48     45.65 o 
   2 -16   5       44.58       41.50     14.87 o 
   3 -16   5       97.01      113.70     16.23 o 
   4 -16   5      263.57      286.49     21.18 o 
   5 -16   5       67.38       93.96     18.22 o 
   6 -16   5       90.01       81.48     18.07 o 
   7 -16   5       55.82       70.56     17.59 o 
   8 -16   5      144.92      139.51     17.84 o 
   9 -16   5     2435.97     2598.61     91.08 o 
  10 -16   5     6567.74     6744.79    143.23 o 
  11 -16   5      242.17      280.57     41.77 o 
  12 -16   5      357.62      312.40     45.93 o 
  13 -16   5     1020.32      991.47     78.99 o 
  -8 -15   5      203.22      255.04     40.65 o 
  -7 -15   5      659.64      707.57     40.13 o 
  -6 -15   5       11.12      -12.61     25.61 o 
  -5 -15   5      762.71      639.18     50.02 o 
  -4 -15   5      362.88      363.75     22.91 o 
  -3 -15   5     1351.52     1296.59     56.64 o 
  -2 -15   5      103.65       86.35     17.93 o 
  -1 -15   5     1154.69     1150.52     30.65 o 
   0 -15   5      513.70      410.35     19.86 o 
   1 -15   5       34.87       57.11     13.03 o 
   2 -15   5        2.99      -12.16     12.16 o 
   3 -15   5     2649.58     2615.34     37.48 o 
   4 -15   5       74.58       44.62     13.29 o 
   5 -15   5     1296.14     1357.53     31.15 o 
   6 -15   5     1550.81     1419.00     33.89 o 
   7 -15   5     1504.00     1564.92     33.98 o 
   8 -15   5      260.81      260.64     18.77 o 
   9 -15   5      660.45      688.89     28.53 o 
  10 -15   5     7742.29     8035.76    118.78 o 
  11 -15   5       75.01       53.96     33.85 o 
  12 -15   5      568.83      529.37     53.86 o 
  13 -15   5       33.82      -15.43     34.46 o 
  14 -15   5      654.39      697.27     98.72 o 
  -9 -14   5     3007.97     3406.87     84.36 o 
  -8 -14   5      480.75      512.73     35.05 o 
  -7 -14   5      372.49      235.07     42.88 o 
  -6 -14   5     1326.29     1321.32     57.86 o 
  -5 -14   5      107.73       60.23     27.16 o 
  -4 -14   5     1281.54     1296.84     33.03 o 
  -3 -14   5      414.71      344.25     20.40 o 
  -2 -14   5     1466.08     1381.40     37.00 o 
  -1 -14   5      887.66      850.38     24.72 o 
   0 -14   5     1842.71     1811.34     48.10 o 
   1 -14   5      781.91      779.89     21.00 o 
   2 -14   5     3050.80     3056.63     51.31 o 
   3 -14   5     7678.35     7526.27     65.57 o 
   4 -14   5      912.58      934.76     29.76 o 
   5 -14   5     5791.38     5967.88     58.17 o 
   6 -14   5      993.65     1075.66     26.75 o 
   7 -14   5      896.33      858.13     23.88 o 
   8 -14   5      108.49      109.45     13.77 o 
   9 -14   5     1319.72     1410.67     38.61 o 
  10 -14   5     1952.84     2040.88     58.80 o 
  11 -14   5      147.15      139.95     29.55 o 
  12 -14   5      720.22      653.46     41.26 o 
  13 -14   5      654.47      707.62     62.87 o 
  14 -14   5      267.19      290.24     44.57 o 
 -10 -13   5     1396.57     1465.87     56.21 o 
  -9 -13   5      105.45       83.79     24.14 o 
  -8 -13   5      655.10      556.13     34.50 o 
  -7 -13   5       62.80       91.37     25.70 o 
  -6 -13   5      790.59      743.09     55.94 o 
  -5 -13   5      344.63      269.09     23.41 o 
  -4 -13   5        0.49       14.64     13.54 o 
  -3 -13   5      275.09      302.02     17.56 o 
  -2 -13   5     2657.59     2492.91     41.01 o 
  -1 -13   5     3005.07     2962.93     35.96 o 
   0 -13   5       36.32       37.47     12.02 o 
   1 -13   5     4473.49     4352.44     43.59 o 
   2 -13   5     5120.51     5259.01     48.29 o 
   3 -13   5    11844.57    11755.15     82.43 o 
   4 -13   5       22.34        6.08      9.73 o 
   5 -13   5     7241.47     7322.99     64.26 o 
   6 -13   5      757.83      677.42     20.32 o 
   7 -13   5     1788.65     1658.24     28.78 o 
   8 -13   5      175.34      199.10     12.96 o 
   9 -13   5     1810.73     1812.61     38.22 o 
  10 -13   5      198.31      203.17     27.93 o 
  11 -13   5     1729.80     1850.40     56.40 o 
  12 -13   5      347.08      405.22     35.86 o 
  13 -13   5      163.67      118.91     30.12 o 
  14 -13   5      108.79       89.29     35.37 o 
  15 -13   5     2346.49     2519.70     84.61 o 
 -11 -12   5       39.15       23.52     27.88 o 
 -10 -12   5      554.11      571.48     47.66 o 
  -9 -12   5      275.57      280.06     27.03 o 
  -8 -12   5     2876.98     2932.56     61.21 o 
  -7 -12   5      591.40      548.05     43.43 o 
  -6 -12   5      320.84      226.90     34.35 o 
  -5 -12   5     1962.84     1922.77     42.25 o 
  -4 -12   5     2168.07     2036.13     32.40 o 
  -3 -12   5       17.17       14.79     11.57 o 
  -2 -12   5     3473.73     3217.37     50.11 o 
  -1 -12   5    11775.11    11926.59     83.06 o 
   0 -12   5      190.03      150.09     11.70 o 
   1 -12   5        5.55       14.14      8.88 o 
   2 -12   5     1280.83     1271.85     22.51 o 
   3 -12   5     2919.37     2919.99     32.88 o 
   4 -12   5      154.74      174.04     10.94 o 
   5 -12   5      256.49      232.74     13.35 o 
   6 -12   5        2.87       10.91     10.36 o 
   7 -12   5      706.02      689.81     21.27 o 
   8 -12   5       55.34       50.71     12.84 o 
   9 -12   5       22.38       11.50     13.36 o 
  10 -12   5      325.85      333.96     27.63 o 
  11 -12   5     2995.23     3146.62     68.74 o 
  12 -12   5      940.76     1010.82     45.00 o 
  13 -12   5        5.26       -4.91     26.29 o 
  14 -12   5       47.53       13.63     28.75 o 
  15 -12   5     2105.31     2211.18    100.74 o 
 -12 -11   5     1691.18     1662.23     97.08 o 
 -11 -11   5      831.75      900.01     59.06 o 
 -10 -11   5     1548.60     1597.58     63.21 o 
  -9 -11   5      130.37       78.03     20.68 o 
  -8 -11   5     3181.11     3285.01     62.06 o 
  -7 -11   5     3115.84     3001.20     50.26 o 
  -6 -11   5      568.77      509.22     27.86 o 
  -5 -11   5      553.92      649.09     23.45 o 
  -4 -11   5      224.70      200.64     15.59 o 
  -3 -11   5       30.10       39.79      9.95 o 
  -2 -11   5     7689.17     7601.46     62.15 o 
  -1 -11   5     5860.57     5803.19     49.00 o 
   0 -11   5     1372.37     1295.69     24.38 o 
   1 -11   5     5409.19     5555.88     40.06 o 
   2 -11   5      710.22      676.82     14.53 o 
   3 -11   5      666.26      598.92     13.48 o 
   4 -11   5      315.34      250.64     10.32 o 
   5 -11   5     6484.03     6338.11     55.44 o 
   6 -11   5     1013.62     1060.57     22.00 o 
   7 -11   5      708.03      684.96     18.16 o 
   8 -11   5      582.29      597.51     21.26 o 
   9 -11   5     9730.67     9531.64     85.11 o 
  10 -11   5     1661.72     1684.35     44.82 o 
  11 -11   5     2450.12     2608.50     84.66 o 
  12 -11   5     4178.88     4715.22    104.88 o 
  13 -11   5      379.09      360.09     34.54 o 
  14 -11   5     1223.18     1234.25     55.04 o 
  15 -11   5      566.32      544.82     50.99 o 
 -12 -10   5     1888.46     1834.22     59.23 o 
 -11 -10   5      616.90      676.98     40.51 o 
 -10 -10   5     2129.21     2221.99     68.46 o 
  -9 -10   5     2267.22     2422.99     47.03 o 
  -8 -10   5     2226.31     2204.18     50.62 o 
  -7 -10   5     2696.53     2656.17     53.14 o 
  -6 -10   5     2672.53     2544.28     39.54 o 
  -5 -10   5      955.81      994.47     32.60 o 
  -4 -10   5      515.28      461.10     18.04 o 
  -3 -10   5       14.86       21.91      9.77 o 
  -2 -10   5     5505.83     5367.85     53.65 o 
  -1 -10   5     1208.25     1254.81     18.66 o 
   0 -10   5     8592.64     8153.55     50.42 o 
   1 -10   5     6609.94     6795.10     39.53 o 
   2 -10   5       13.68       20.13      6.05 o 
   3 -10   5      202.13      188.98      8.35 o 
   4 -10   5     9714.07     9730.87     57.90 o 
   5 -10   5     5770.15     5754.43     48.63 o 
   6 -10   5     1705.65     1574.26     25.09 o 
   7 -10   5     6108.01     6026.82     51.89 o 
   8 -10   5        1.12       15.09     11.38 o 
   9 -10   5       59.79       46.85     14.92 o 
  10 -10   5       31.42        7.08     16.52 o 
  11 -10   5     2795.10     2803.59     56.73 o 
  12 -10   5      149.73       87.53     24.64 o 
  13 -10   5       86.49       92.43     29.99 o 
  14 -10   5      831.61      737.80     52.53 o 
  15 -10   5      430.47      323.39     44.49 o 
  16 -10   5      146.92       42.30     38.79 o 
 -13  -9   5      592.69      518.37     40.02 o 
 -12  -9   5     3664.15     4249.31     83.41 o 
 -11  -9   5       73.12      126.12     30.88 o 
 -10  -9   5       54.66       52.31     25.70 o 
  -9  -9   5      856.01      841.72     38.60 o 
  -8  -9   5     2406.95     2339.37     47.67 o 
  -7  -9   5      125.34      127.88     14.56 o 
  -6  -9   5      721.39      669.54     21.14 o 
  -5  -9   5      136.67      149.57     13.15 o 
  -4  -9   5     3481.88     3330.06     34.21 o 
  -3  -9   5        1.76        9.84      8.14 o 
  -2  -9   5        1.08        7.75      6.54 o 
  -1  -9   5     6215.76     5984.48     39.24 o 
   0  -9   5    13462.14    13394.17     65.62 o 
   1  -9   5     3293.61     3482.52     24.75 o 
   2  -9   5     1257.67     1267.34     15.07 o 
   3  -9   5      712.07      747.91     11.75 o 
   4  -9   5    30012.11    30066.08    135.12 o 
   5  -9   5     1634.35     1728.79     23.01 o 
   6  -9   5      346.90      288.02     15.02 o 
   7  -9   5    15592.62    15120.60    106.19 o 
   8  -9   5     2468.42     2375.89     34.30 o 
   9  -9   5     3646.80     3321.98     50.63 o 
  10  -9   5     1208.32     1156.23     36.29 o 
  11  -9   5     1741.71     1717.61     47.12 o 
  12  -9   5      121.95      104.36     21.21 o 
  13  -9   5      159.91      141.07     28.69 o 
  14  -9   5       86.70       57.35     30.09 o 
  15  -9   5       91.04       99.25     31.01 o 
  16  -9   5      151.96      108.08     49.03 o 
 -14  -8   5       34.30       18.78     43.89 o 
 -13  -8   5      615.67      593.98     45.42 o 
 -12  -8   5     1389.89     1325.71     49.62 o 
 -11  -8   5       62.88       79.85     27.21 o 
 -10  -8   5     2344.06     2343.47     64.92 o 
  -9  -8   5       35.23       36.81     18.73 o 
  -8  -8   5       14.36        2.15      9.74 o 
  -7  -8   5      334.75      310.85     15.27 o 
  -6  -8   5     6723.27     6663.13     59.99 o 
  -5  -8   5      310.17      325.53     14.07 o 
  -4  -8   5     1707.08     1603.55     21.35 o 
  -3  -8   5     3479.49     3434.27     30.88 o 
  -2  -8   5      374.60      356.66      9.08 o 
  -1  -8   5     9087.61     8855.07     47.94 o 
   0  -8   5     8796.34     8894.14     48.02 o 
   1  -8   5    11527.81    11765.26     57.77 o 
   2  -8   5    15056.70    14438.30     66.61 o 
   3  -8   5     3113.53     2973.16     23.35 o 
   4  -8   5    12925.95    13061.77     68.32 o 
   5  -8   5     5866.28     5543.87     41.04 o 
   6  -8   5       47.19       40.51      8.00 o 
   7  -8   5       48.86       37.90     10.25 o 
   8  -8   5     3847.67     3630.32     38.78 o 
   9  -8   5      817.31      868.34     24.50 o 
  10  -8   5      495.03      513.64     21.30 o 
  11  -8   5      347.86      282.61     21.44 o 
  12  -8   5     1058.18     1074.27     36.55 o 
  13  -8   5     1786.50     1797.83     56.55 o 
  14  -8   5       13.75      -22.95     22.95 o 
  15  -8   5      206.28      156.14     31.43 o 
  16  -8   5      550.11      629.40     46.06 o 
 -14  -7   5       78.06      111.92     34.57 o 
 -13  -7   5      417.47      370.43     57.04 o 
 -12  -7   5       11.53       28.34     23.81 o 
 -11  -7   5     2571.86     2685.15     70.83 o 
 -10  -7   5      660.53      578.94     33.24 o 
  -9  -7   5        0.95      -14.05     14.05 o 
  -8  -7   5     2728.38     2755.20     35.18 o 
  -7  -7   5      507.85      481.26     15.94 o 
  -6  -7   5    14425.41    14218.95    101.90 o 
  -5  -7   5       18.63       14.09      7.46 o 
  -4  -7   5     2030.61     1978.28     18.78 o 
  -3  -7   5     1503.92     1412.34     15.57 o 
  -2  -7   5     1986.23     1923.94     16.51 o 
  -1  -7   5     7385.30     6857.47     35.85 o 
   0  -7   5    10430.00    10384.23     49.14 o 
   1  -7   5    22916.71    23003.08    103.75 o 
   2  -7   5     3605.39     3618.94     24.69 o 
   3  -7   5    11739.21    11433.45     57.65 o 
   4  -7   5     1065.69      992.76     12.73 o 
   5  -7   5       74.63      115.33      6.52 o 
   6  -7   5      242.37      225.26      9.17 o 
   7  -7   5     1374.59     1317.55     23.59 o 
   8  -7   5     2357.64     2343.56     35.83 o 
   9  -7   5      108.85      101.54     12.87 o 
  10  -7   5       86.97       75.08     18.35 o 
  11  -7   5      511.90      431.29     23.73 o 
  12  -7   5     5229.65     5269.98     96.46 o 
  13  -7   5     2061.50     1953.33     57.22 o 
  14  -7   5      144.77      165.08     31.13 o 
  15  -7   5      512.15      475.45     40.66 o 
  16  -7   5     1520.64     1543.82     77.89 o 
 -15  -6   5      615.89      588.34     69.21 o 
 -14  -6   5       11.79       -1.99     29.26 o 
 -13  -6   5      124.26      108.01     31.38 o 
 -12  -6   5       31.98       21.67     23.01 o 
 -11  -6   5     8215.44     8263.26    131.71 o 
 -10  -6   5     2430.20     2288.80     46.67 o 
  -9  -6   5      437.82      382.42     19.27 o 
  -8  -6   5     2421.81     2368.09     44.41 o 
  -7  -6   5     1633.78     1545.16     23.56 o 
  -6  -6   5      990.65     1036.03     18.56 o 
  -5  -6   5      561.04      550.59     12.10 o 
  -4  -6   5     4328.50     4334.80     28.33 o 
  -3  -6   5     3547.98     3501.42     25.02 o 
  -2  -6   5     2009.36     1872.38     16.17 o 
  -1  -6   5     1777.87     1939.99     14.77 o 
   0  -6   5    12592.64    12510.29     58.09 o 
   1  -6   5     2780.88     2866.22     20.74 o 
   2  -6   5    10652.34    10042.29     53.94 o 
   3  -6   5      866.43      933.84     11.60 o 
   4  -6   5       65.78      109.50      5.78 o 
   5  -6   5     1224.36     1061.89     13.36 o 
   6  -6   5    19418.40    18545.27     93.57 o 
   7  -6   5      402.23      348.28     12.21 o 
   8  -6   5     4084.80     4118.49     47.90 o 
   9  -6   5       26.03       46.98     11.52 o 
  10  -6   5     1358.02     1363.15     30.00 o 
  11  -6   5       11.50       57.43     13.06 o 
  12  -6   5     6770.94     6972.93     95.04 o 
  13  -6   5     2174.90     2124.97     58.66 o 
  14  -6   5        1.94      -23.14     23.14 o 
  15  -6   5       38.08      -26.60     26.60 o 
  16  -6   5      707.84      663.18     46.43 o 
 -15  -5   5      430.03      345.70     38.86 o 
 -14  -5   5      301.12      359.06     41.49 o 
 -13  -5   5     2030.28     2310.88     69.44 o 
 -12  -5   5       16.86      101.92     24.09 o 
 -11  -5   5     2821.47     3009.54     54.97 o 
 -10  -5   5     2911.82     2931.79     49.40 o 
  -9  -5   5      159.15      195.75     14.16 o 
  -8  -5   5     2460.20     2271.25     32.33 o 
  -7  -5   5    11793.81    11442.38    131.13 o 
  -6  -5   5      149.50      227.71      7.73 o 
  -5  -5   5        2.71        3.57      4.77 o 
  -4  -5   5     4145.73     4105.24     25.89 o 
  -3  -5   5      173.13      245.24      6.37 o 
  -2  -5   5     2019.41     1852.46     14.34 o 
  -1  -5   5       56.96      132.78      5.19 o 
   0  -5   5     1075.35     1086.78     11.54 o 
   1  -5   5     2265.80     2207.94     17.39 o 
   2  -5   5    44439.70    45573.17    191.97 o 
   3  -5   5     9270.77     9795.52     49.21 o 
   4  -5   5     4868.26     4858.49     30.16 o 
   5  -5   5     1422.84     1477.15     14.31 o 
   6  -5   5    47488.65    46993.64    224.33 o 
   7  -5   5      435.29      431.36     14.63 o 
   8  -5   5     1768.65     1775.65     30.21 o 
   9  -5   5     4779.24     4750.81     67.02 o 
  10  -5   5      126.78      125.05     14.31 o 
  11  -5   5      280.50      302.47     21.65 o 
  12  -5   5      352.11      300.60     25.90 o 
  13  -5   5     1104.74      972.21     44.09 o 
  14  -5   5        3.80      -22.44     22.44 o 
  15  -5   5      536.58      547.47     64.52 o 
  16  -5   5       95.70       64.88     31.19 o 
 -15  -4   5      425.54      356.34     36.26 o 
 -14  -4   5      281.98      301.29     37.22 o 
 -13  -4   5     1715.67     1876.32     62.42 o 
 -12  -4   5       60.83       33.32     16.06 o 
 -11  -4   5     2706.51     2916.13     52.12 o 
 -10  -4   5     1506.24     1511.85     35.88 o 
  -9  -4   5        5.93        5.09     11.26 o 
  -8  -4   5     7395.54     7486.08     79.38 o 
  -7  -4   5       92.20      135.75      9.21 o 
  -6  -4   5     3013.11     3068.73     24.69 o 
  -5  -4   5       73.81       67.43      4.55 o 
  -4  -4   5     1025.55      934.14     11.09 o 
  -3  -4   5    16122.51    15474.06     75.67 o 
  -2  -4   5     2896.57     3003.06     21.58 o 
  -1  -4   5    13806.96    14203.53     78.76 o 
   0  -4   5     4198.95     3942.42     27.82 o 
   1  -4   5    47399.18    47411.40    213.59 o 
   2  -4   5    22569.95    23306.52    109.88 o 
   3  -4   5     6591.30     6379.79     36.70 o 
   4  -4   5    10959.00    10985.01     57.60 o 
   5  -4   5    11690.65    11443.02     62.12 o 
   6  -4   5    10739.57    10995.58     58.26 o 
   7  -4   5     1248.70     1109.58     18.07 o 
   8  -4   5      196.33      189.61     12.79 o 
   9  -4   5      606.05      607.23     18.08 o 
  10  -4   5      132.84      181.54     16.76 o 
  11  -4   5     1947.75     1817.17     45.17 o 
  12  -4   5      163.32      134.36     30.60 o 
  13  -4   5      619.36      556.59     36.24 o 
  14  -4   5      573.14      436.38     37.83 o 
  15  -4   5      255.67      288.39     36.74 o 
  16  -4   5     1511.32     1680.90     63.37 o 
 -16  -3   5      101.09       54.67     28.78 o 
 -15  -3   5      721.23      718.94     42.18 o 
 -14  -3   5      433.74      312.92     55.19 o 
 -13  -3   5       12.54       29.36     25.95 o 
 -12  -3   5      204.12      216.43     22.38 o 
 -11  -3   5      838.37      868.35     29.68 o 
 -10  -3   5     2529.90     2500.20     49.39 o 
  -9  -3   5     4142.71     4243.65     64.96 o 
  -8  -3   5     3054.48     3140.97     31.45 o 
  -7  -3   5     2987.52     2867.40     28.68 o 
  -6  -3   5      395.39      474.97      9.69 o 
  -5  -3   5     1038.01      982.19     12.02 o 
  -4  -3   5    14200.83    14186.68     82.18 o 
  -3  -3   5    10799.54    10756.75     63.87 o 
  -2  -3   5     4477.87     4987.20     34.55 o 
  -1  -3   5      387.53      416.65      6.92 o 
   0  -3   5     3163.02     3434.55     23.08 o 
   1  -3   5    60628.19    62936.26    309.34 o 
   2  -3   5    30736.94    31703.02    140.48 o 
   3  -3   5      899.12      953.20     10.70 o 
   4  -3   5      640.43      699.62      9.78 o 
   5  -3   5     9032.33     9341.12     55.22 o 
   6  -3   5      158.67      167.29      7.33 o 
   7  -3   5     1315.23     1268.38     18.07 o 
   8  -3   5        5.75       -4.65      7.63 o 
   9  -3   5        5.93       17.29     10.27 o 
  10  -3   5     4321.29     4263.42     51.09 o 
  11  -3   5        7.54        3.88     10.69 o 
  12  -3   5       15.58        2.70     12.44 o 
  13  -3   5       67.63       56.41     26.30 o 
  14  -3   5     6119.18     6233.89     92.71 o 
  15  -3   5       30.79       68.35     28.94 o 
  16  -3   5      191.28       85.87     32.01 o 
 -16  -2   5      247.02      218.09     32.98 o 
 -15  -2   5       12.02       31.41     24.98 o 
 -14  -2   5      777.36      694.90     38.41 o 
 -13  -2   5     1208.49     1115.66     42.00 o 
 -12  -2   5      126.94       90.27     18.45 o 
 -11  -2   5     1447.83     1312.74     32.47 o 
 -10  -2   5      493.29      461.54     20.65 o 
  -9  -2   5    15209.15    16062.74    121.78 o 
  -8  -2   5       39.32       39.81     10.39 o 
  -7  -2   5     1005.80     1057.14     26.55 o 
  -6  -2   5       11.14       21.06      4.44 o 
  -5  -2   5    40035.40    40882.80    230.66 o 
  -4  -2   5     2431.33     2249.58     18.93 o 
  -3  -2   5     1715.27     1768.12     19.85 o 
  -2  -2   5    35141.48    36649.77    220.99 o 
  -1  -2   5    67542.03    71304.16    331.96 o 
   0  -2   5     5950.50     5856.91     39.59 o 
   1  -2   5     5050.39     5108.72     36.33 o 
   2  -2   5    38278.02    40251.35    191.09 o 
   3  -2   5    32439.65    33609.31    159.93 o 
   4  -2   5    22534.12    22500.66    123.20 o 
   5  -2   5     4290.59     4213.32     29.48 o 
   6  -2   5     1999.42     2114.95     26.70 o 
   7  -2   5      163.75      100.15      7.64 o 
   8  -2   5     9395.00     9221.84     84.49 o 
   9  -2   5        3.32       10.02     10.45 o 
  10  -2   5     6845.33     6702.85     68.17 o 
  11  -2   5      266.21      297.47     20.71 o 
  12  -2   5      163.34      113.00     17.22 o 
  13  -2   5      112.27      132.95     22.31 o 
  14  -2   5     4227.70     4132.12     84.53 o 
  15  -2   5      330.35      228.12     30.58 o 
  16  -2   5        5.75      -23.88     24.91 o 
 -16  -1   5       15.59       14.70     23.84 o 
 -15  -1   5      286.63      208.19     29.58 o 
 -14  -1   5     2390.10     2474.41     61.26 o 
 -13  -1   5      908.28      880.15     34.93 o 
 -12  -1   5     1124.29     1183.54     36.34 o 
 -11  -1   5     4028.05     4139.36     50.38 o 
 -10  -1   5     3019.61     3118.08     44.71 o 
  -9  -1   5    10162.75    10500.18     94.28 o 
  -8  -1   5     1709.15     1586.58     30.89 o 
  -7  -1   5       23.76       41.93      8.06 o 
  -6  -1   5     4541.68     4782.07     47.47 o 
  -5  -1   5    26369.17    26307.53    333.51 o 
  -4  -1   5     1593.42     1676.42     16.58 o 
  -3  -1   5     8411.68     8557.08    103.81 o 
  -2  -1   5      339.25      413.78      7.86 o 
  -1  -1   5     3061.54     3803.13     22.69 o 
   0  -1   5      132.06      128.68      7.25 o 
   1  -1   5       39.29       48.04      5.72 o 
   2  -1   5    24297.50    25918.28    125.19 o 
   3  -1   5    23608.11    23962.79    121.43 o 
   4  -1   5    40503.97    41076.70    214.67 o 
   5  -1   5     1942.18     2056.50     16.67 o 
   6  -1   5     2487.14     2653.41     32.70 o 
   7  -1   5     2387.09     2440.34     27.32 o 
   8  -1   5    13897.89    13432.50    112.70 o 
   9  -1   5     6009.69     5800.02     59.75 o 
  10  -1   5      714.68      774.77     28.31 o 
  11  -1   5       16.69       36.39     12.50 o 
  12  -1   5      865.35      809.78     31.33 o 
  13  -1   5     1820.23     1743.87     52.17 o 
  14  -1   5     1802.07     1804.01     50.18 o 
  15  -1   5     1915.82     1950.06     50.53 o 
  16  -1   5       31.56       51.65     27.54 o 
 -17   0   5      159.57      133.12     29.86 o 
 -16   0   5     1197.37     1267.25     46.80 o 
 -15   0   5      567.46      630.33     31.73 o 
 -14   0   5     5603.76     6055.77     98.00 o 
 -13   0   5     1246.86     1208.90     34.75 o 
 -12   0   5      152.10      161.60     18.39 o 
 -11   0   5     2993.41     2903.78     44.45 o 
 -10   0   5     2793.22     2806.87     41.44 o 
  -9   0   5      163.78      121.25     11.84 o 
  -8   0   5     7844.12     7786.63     79.30 o 
  -7   0   5       50.48       49.07      8.24 o 
  -6   0   5    44706.52    45250.10    309.77 o 
  -5   0   5     1197.41     1158.52     22.24 o 
  -4   0   5     6406.46     6236.80     71.45 o 
  -3   0   5     4450.95     4776.16     34.21 o 
  -2   0   5       14.50       31.62      4.02 o 
  -1   0   5     1950.55     1844.62     16.43 o 
   0   0   5      274.44      345.84      6.39 o 
   1   0   5     1352.05     1270.18     12.02 o 
   2   0   5     7391.16     8087.88     42.08 o 
   3   0   5    58327.83    57418.92    265.77 o 
   4   0   5        8.10        7.21      4.16 o 
   5   0   5     1717.21     1388.11     12.63 o 
   6   0   5      311.57      351.78      8.71 o 
   7   0   5    13716.13    13498.94     82.56 o 
   8   0   5     3531.88     3354.05     37.30 o 
   9   0   5     1505.93     1428.69     25.07 o 
  10   0   5      820.12      835.12     18.77 o 
  11   0   5      671.58      667.18     23.42 o 
  12   0   5      913.61      885.82     32.66 o 
  13   0   5     1108.56     1177.14     57.38 o 
  14   0   5        0.74       26.27     22.73 o 
  15   0   5     1748.97     1819.40     59.18 o 
  16   0   5      234.42      258.03     33.35 o 
 -17   1   5       24.72      -29.91     29.91 o 
 -16   1   5     3941.64     4114.03     75.65 o 
 -15   1   5      166.86      174.26     25.93 o 
 -14   1   5      459.44      519.43     25.64 o 
 -13   1   5      632.83      575.10     26.33 o 
 -12   1   5      419.71      383.79     21.42 o 
 -11   1   5        9.06       -2.06     12.26 o 
 -10   1   5     3041.45     2998.93     36.20 o 
  -9   1   5     3008.71     2868.86     43.00 o 
  -8   1   5      939.33      970.69     27.19 o 
  -7   1   5     4027.48     4140.73     44.72 o 
  -6   1   5     1656.57     1701.55     29.59 o 
  -5   1   5       46.59       42.06      6.83 o 
  -4   1   5    11176.10    11287.46     95.05 o 
  -3   1   5    47010.45    50837.01    305.29 o 
  -2   1   5    13067.92    13527.52     80.94 o 
  -1   1   5     3384.98     3157.05     18.88 o 
   0   1   5      554.40      650.40      8.12 o 
   1   1   5     7473.57     7806.38     43.00 o 
   2   1   5    12854.48    12673.65     62.73 o 
   3   1   5    31474.88    30382.32    135.87 o 
   4   1   5    12475.95    12579.68     64.22 o 
   5   1   5     2474.10     2381.95     18.27 o 
   6   1   5     2651.01     2658.75     24.47 o 
   7   1   5     6432.05     6441.24     60.50 o 
   8   1   5     1725.04     1570.96     28.01 o 
   9   1   5     2716.75     2879.10     32.58 o 
  10   1   5      108.94      142.54     10.28 o 
  11   1   5       78.43      138.48     18.92 o 
  12   1   5     5825.47     5767.47     83.09 o 
  13   1   5       55.42       81.07     24.66 o 
  14   1   5      150.58      103.77     27.27 o 
  15   1   5      293.33      210.35     42.68 o 
 -17   2   5      135.27      229.76     48.81 o 
 -16   2   5     1011.09     1059.54     48.03 o 
 -15   2   5      461.69      440.49     31.54 o 
 -14   2   5      431.72      480.78     25.66 o 
 -13   2   5      720.08      747.84     26.76 o 
 -12   2   5      207.70      211.45     14.33 o 
 -11   2   5     3038.77     3064.89     38.04 o 
 -10   2   5     3755.35     3644.07     40.02 o 
  -9   2   5     9623.28     9581.40     70.78 o 
  -8   2   5     9508.99     9974.74     77.89 o 
  -7   2   5    16444.98    16158.19    112.20 o 
  -6   2   5     2218.06     2151.01     23.18 o 
  -5   2   5      985.38     1084.43     11.75 o 
  -4   2   5     5532.07     5736.78     36.54 o 
  -3   2   5    48682.57    49482.56    281.95 o 
  -2   2   5    25120.29    26349.65    129.26 o 
  -1   2   5     9657.33    10558.40     53.85 o 
   0   2   5     1442.50     1617.71     12.61 o 
   1   2   5     3694.49     3891.44     27.05 o 
   2   2   5     1490.53     1741.95     16.37 o 
   3   2   5    15006.53    14640.53     75.69 o 
   4   2   5    11145.58    11477.25     65.20 o 
   5   2   5     9728.90     9664.49     53.91 o 
   6   2   5     3681.15     3551.44     33.12 o 
   7   2   5     1130.41     1103.16     22.00 o 
   8   2   5        0.55       -3.21      9.11 o 
   9   2   5     3611.73     3601.84     41.07 o 
  10   2   5       12.15        3.18      9.82 o 
  11   2   5     1076.16     1086.49     34.65 o 
  12   2   5      409.47      393.76     30.83 o 
  13   2   5     1371.26     1305.53     48.27 o 
  14   2   5       14.17       15.66     25.66 o 
  15   2   5     2088.25     2360.34     71.05 o 
 -17   3   5      443.99      428.58     46.79 o 
 -16   3   5       22.34       64.26     32.71 o 
 -15   3   5     1446.86     1477.08     65.48 o 
 -14   3   5      682.45      635.74     27.27 o 
 -13   3   5       18.97       11.53     14.04 o 
 -12   3   5     3450.84     3686.00     46.13 o 
 -11   3   5     2608.68     2653.91     31.90 o 
 -10   3   5       60.86       66.26      9.10 o 
  -9   3   5      484.50      471.92     16.97 o 
  -8   3   5    11991.38    12573.37     81.80 o 
  -7   3   5     2395.94     2437.60     19.47 o 
  -6   3   5      380.81      443.06      7.17 o 
  -5   3   5      251.68      285.46      7.22 o 
  -4   3   5     8326.92     7667.84     41.42 o 
  -3   3   5    18183.90    18857.06    100.39 o 
  -2   3   5    16271.28    17237.31     81.57 o 
  -1   3   5      156.51      184.52      5.07 o 
   0   3   5      194.60      195.21      5.51 o 
   1   3   5     2649.67     3056.29     22.43 o 
   2   3   5      397.83      456.07      8.41 o 
   3   3   5     4611.16     5235.00     33.39 o 
   4   3   5    22268.69    21573.09    113.68 o 
   5   3   5    10223.47    10204.36     55.04 o 
   6   3   5     3148.48     3148.52     32.05 o 
   7   3   5     6888.70     6776.85     57.97 o 
   8   3   5     2483.70     2504.21     35.33 o 
   9   3   5     1265.35     1252.47     25.73 o 
  10   3   5      902.52      901.81     24.55 o 
  11   3   5     6007.75     5749.28     83.34 o 
  12   3   5      151.53      109.77     24.46 o 
  13   3   5       88.28       99.81     26.56 o 
  14   3   5      207.12      221.18     32.79 o 
  15   3   5     2488.75     2503.12    111.98 o 
 -17   4   5     1376.50     1452.92     64.77 o 
 -16   4   5        5.79      -28.94     28.94 o 
 -15   4   5     2831.79     2990.28     79.56 o 
 -14   4   5      834.51      937.26     41.04 o 
 -13   4   5       69.55       72.79     11.28 o 
 -12   4   5    10837.76    10916.23     82.57 o 
 -11   4   5      741.82      761.51     33.97 o 
 -10   4   5      162.38      219.14     12.07 o 
  -9   4   5     1695.35     1580.69     19.27 o 
  -8   4   5    15919.31    16288.97     82.90 o 
  -7   4   5        6.44        2.47      3.75 o 
  -6   4   5     1292.46     1200.58     13.79 o 
  -5   4   5      385.28      526.02      8.00 o 
  -4   4   5    11317.16    10576.49     53.09 o 
  -3   4   5     3802.37     3714.48     19.25 o 
  -2   4   5     3791.02     4133.05     25.98 o 
  -1   4   5      908.23      883.49     12.03 o 
   0   4   5      658.93      567.47      9.09 o 
   1   4   5    10045.58     9708.27     50.86 o 
   2   4   5    11945.37    12119.55     62.25 o 
   3   4   5     3080.39     2886.50     22.68 o 
   4   4   5       38.52       27.61      5.30 o 
   5   4   5     9146.77     9044.17     55.42 o 
   6   4   5     2975.32     2714.02     32.58 o 
   7   4   5      776.58      762.81     18.53 o 
   8   4   5     1494.28     1365.32     24.77 o 
   9   4   5     2690.53     2825.79     40.29 o 
  10   4   5      189.83      229.32     21.92 o 
  11   4   5     1241.84     1272.00     44.64 o 
  12   4   5      154.63      144.09     26.76 o 
  13   4   5       98.84       82.93     27.65 o 
  14   4   5      183.79      172.69     32.82 o 
  15   4   5      300.75      316.02     45.06 o 
 -17   5   5      100.60      208.47     39.42 o 
 -16   5   5       95.79       58.97     31.47 o 
 -15   5   5      970.74     1069.74     95.92 o 
 -14   5   5     5897.71     6284.80     79.96 o 
 -13   5   5      614.22      661.92     22.14 o 
 -12   5   5     1227.16     1296.59     32.72 o 
 -11   5   5     1851.37     1775.93     30.04 o 
 -10   5   5     2845.94     2912.62     29.21 o 
  -9   5   5      905.71      953.88     15.72 o 
  -8   5   5      347.63      440.07     10.31 o 
  -7   5   5     3931.36     4155.19     25.97 o 
  -6   5   5     6156.50     6238.41     36.12 o 
  -5   5   5     6455.56     6371.01     35.74 o 
  -4   5   5      501.09      502.25      8.22 o 
  -3   5   5      855.87      800.57      8.96 o 
  -2   5   5    10391.36    10289.60     52.03 o 
  -1   5   5      117.17      158.71      5.74 o 
   0   5   5     7122.73     7139.48     39.86 o 
   1   5   5    17800.31    16742.05     76.17 o 
   2   5   5    13806.98    12978.15     62.66 o 
   3   5   5      168.31      144.26      6.45 o 
   4   5   5       19.20       16.71      5.29 o 
   5   5   5     4478.08     4059.33     36.55 o 
   6   5   5      541.90      405.29     15.31 o 
   7   5   5      518.43      493.84     17.08 o 
   8   5   5       98.08       54.58     11.30 o 
   9   5   5     6878.18     6777.15     81.36 o 
  10   5   5      617.25      551.62     26.75 o 
  11   5   5     1042.91     1019.79     42.56 o 
  12   5   5     1277.24     1420.36     50.59 o 
  13   5   5      732.35      723.55     48.76 o 
  14   5   5      514.22      372.62     37.92 o 
 -17   6   5      595.47      590.96     49.06 o 
 -16   6   5       19.97       11.16     29.28 o 
 -15   6   5      178.86      159.20     31.97 o 
 -14   6   5     3080.90     3239.22     56.48 o 
 -13   6   5      119.83      122.94     15.19 o 
 -12   6   5      932.91      954.68     30.21 o 
 -11   6   5      262.74      345.50     13.64 o 
 -10   6   5      271.86      267.66     11.51 o 
  -9   6   5     8042.44     7857.81     54.21 o 
  -8   6   5      585.22      550.97     13.79 o 
  -7   6   5     7039.97     7268.73     43.02 o 
  -6   6   5     4885.39     5236.91     32.02 o 
  -5   6   5     3766.98     3762.92     22.54 o 
  -4   6   5     6185.40     6271.61     33.45 o 
  -3   6   5     7172.81     7300.86     39.82 o 
  -2   6   5    31987.94    33492.03    144.39 o 
  -1   6   5     2364.97     2232.82     16.88 o 
   0   6   5    30064.76    29834.54    145.08 o 
   1   6   5      702.88      545.06     10.88 o 
   2   6   5     2578.94     2708.05     20.64 o 
   3   6   5     1966.10     1937.09     21.25 o 
   4   6   5     1684.09     1776.38     22.31 o 
   5   6   5     5158.39     4922.44     44.94 o 
   6   6   5      337.59      396.56     12.67 o 
   7   6   5      211.13      172.89     13.77 o 
   8   6   5     1940.48     1854.34     32.49 o 
   9   6   5      619.29      538.16     23.23 o 
  10   6   5      624.94      585.73     37.53 o 
  11   6   5      425.42      441.34     38.41 o 
  12   6   5      147.43      177.81     30.49 o 
  13   6   5     1565.70     1565.91     74.55 o 
  14   6   5      163.24      157.09     35.25 o 
 -17   7   5      128.54      145.18     37.86 o 
 -16   7   5       63.09       61.76     30.44 o 
 -15   7   5     1570.56     1668.12     68.15 o 
 -14   7   5       63.86       42.19     14.70 o 
 -13   7   5     3626.62     3766.87     53.89 o 
 -12   7   5      606.23      671.86     20.82 o 
 -11   7   5      403.09      415.81     15.81 o 
 -10   7   5     4970.08     4935.60     51.81 o 
  -9   7   5      259.08      288.20     12.34 o 
  -8   7   5       16.08       41.63      7.25 o 
  -7   7   5     4245.09     4213.45     34.28 o 
  -6   7   5    22982.92    22857.24    108.19 o 
  -5   7   5       16.37       26.77      4.28 o 
  -4   7   5     9193.54     9250.64     43.32 o 
  -3   7   5     1238.93     1205.62     13.39 o 
  -2   7   5     5782.77     5424.73     30.89 o 
  -1   7   5     2434.82     2122.70     18.15 o 
   0   7   5     2971.86     2992.85     21.56 o 
   1   7   5     2256.32     2209.75     18.56 o 
   2   7   5     2078.92     2023.23     18.85 o 
   3   7   5     1792.99     1778.40     21.03 o 
   4   7   5     1982.96     1783.26     34.19 o 
   5   7   5      212.94      200.53     11.70 o 
   6   7   5    10101.62    10056.29     76.78 o 
   7   7   5      671.34      599.87     20.48 o 
   8   7   5      111.05       65.72     14.88 o 
   9   7   5     2966.94     2861.20     46.68 o 
  10   7   5     1554.87     1408.14     41.68 o 
  11   7   5      106.10       11.89     27.52 o 
  12   7   5      508.26      479.28     38.24 o 
  13   7   5      934.19      990.12     63.13 o 
 -17   8   5      970.28      861.39     68.67 o 
 -16   8   5      455.90      584.58     58.61 o 
 -15   8   5        2.59       47.62     27.36 o 
 -14   8   5        7.91       -0.19     16.84 o 
 -13   8   5     5186.07     5169.74     71.97 o 
 -12   8   5      617.58      638.71     25.79 o 
 -11   8   5     1011.05     1028.19     26.19 o 
 -10   8   5     4991.10     4978.60     57.55 o 
  -9   8   5     1008.27     1071.06     20.05 o 
  -8   8   5        6.56       22.66      8.22 o 
  -7   8   5     1878.35     1914.94     31.39 o 
  -6   8   5    13601.97    14023.13     86.31 o 
  -5   8   5      248.14      255.22      7.93 o 
  -4   8   5     2090.22     2127.22     18.57 o 
  -3   8   5     3456.88     3551.65     24.07 o 
  -2   8   5     2464.03     2361.16     18.53 o 
  -1   8   5       35.87       35.35      4.58 o 
   0   8   5     3877.32     3693.97     24.18 o 
   1   8   5     1365.44     1357.32     21.11 o 
   2   8   5      443.71      450.04     11.66 o 
   3   8   5     2586.52     2342.43     27.38 o 
   4   8   5     2893.64     2724.62     35.95 o 
   5   8   5     1066.92      945.43     20.79 o 
   6   8   5     5002.62     4978.70     48.14 o 
   7   8   5     3492.50     3470.34     50.58 o 
   8   8   5     1420.09     1353.35     34.47 o 
   9   8   5       41.54       39.50     17.39 o 
  10   8   5     1209.91     1222.99     41.08 o 
  11   8   5      417.60      401.25     41.42 o 
  12   8   5     1477.33     1665.76     58.53 o 
  13   8   5      176.37      158.52     37.45 o 
 -17   9   5     2100.29     2264.48     95.34 o 
 -16   9   5     1065.85     1026.33     73.14 o 
 -15   9   5      461.93      514.92     41.26 o 
 -14   9   5      146.17      114.33     21.77 o 
 -13   9   5     1857.80     1741.93     42.35 o 
 -12   9   5      780.36      850.20     30.55 o 
 -11   9   5     5686.22     5724.54     74.10 o 
 -10   9   5      118.64      146.91     13.84 o 
  -9   9   5       14.41        2.84      9.38 o 
  -8   9   5       11.17        9.73      8.59 o 
  -7   9   5      899.67      949.33     19.36 o 
  -6   9   5      574.86      587.34     14.17 o 
  -5   9   5        1.64        1.99      5.80 o 
  -4   9   5     5841.26     5870.89     38.34 o 
  -3   9   5      135.74      120.12      7.03 o 
  -2   9   5     2333.95     2204.37     18.56 o 
  -1   9   5     4708.73     5041.88     30.15 o 
   0   9   5     8429.94     8651.99     47.31 o 
   1   9   5     9454.60     9512.34     60.59 o 
   2   9   5     7208.61     7152.62     56.83 o 
   3   9   5     4089.87     4010.66     40.14 o 
   4   9   5     6228.57     5907.89     54.87 o 
   5   9   5      713.38      685.27     19.33 o 
   6   9   5     1107.71     1170.77     23.48 o 
   7   9   5      694.53      658.71     26.10 o 
   8   9   5      659.61      624.60     28.64 o 
   9   9   5     1778.46     1823.62     44.20 o 
  10   9   5     1062.53      971.23     39.33 o 
  11   9   5      255.08      254.74     38.88 o 
  12   9   5      308.03      368.00     37.94 o 
 -16  10   5      318.70      375.89     40.99 o 
 -15  10   5      702.40      731.05     46.81 o 
 -14  10   5      488.60      568.21     31.83 o 
 -13  10   5     1654.18     1762.42     47.62 o 
 -12  10   5     1789.03     1725.26     67.44 o 
 -11  10   5      715.31      728.30     35.45 o 
 -10  10   5       14.53       33.75     12.19 o 
  -9  10   5     1970.40     1793.78     29.73 o 
  -8  10   5       19.42        4.80      8.75 o 
  -7  10   5      174.97      176.91     10.40 o 
  -6  10   5       53.23       57.52      7.73 o 
  -5  10   5     5923.71     5958.75     45.24 o 
  -4  10   5     3131.08     3053.84     29.12 o 
  -3  10   5       29.77       33.92      6.51 o 
  -2  10   5     5196.31     5092.39     36.33 o 
  -1  10   5    13064.77    12940.31     67.65 o 
   0  10   5      847.03      908.19     16.24 o 
   1  10   5     1044.70     1195.83     20.06 o 
   2  10   5     9733.85     9318.66     70.86 o 
   3  10   5        5.04       -0.36     11.75 o 
   4  10   5       12.68       32.32     11.37 o 
   5  10   5      624.97      489.96     22.07 o 
   6  10   5     2253.59     2365.63     49.11 o 
   7  10   5       20.73       69.63     17.13 o 
   8  10   5      136.11      125.88     28.32 o 
   9  10   5      199.14      158.08     23.29 o 
  10  10   5      394.75      315.81     26.56 o 
  11  10   5      272.67      297.14     26.45 o 
 -16  11   5       19.23       58.44     33.21 o 
 -15  11   5      132.56      131.07     34.16 o 
 -14  11   5       60.37       16.24     20.93 o 
 -13  11   5      490.11      426.12     29.99 o 
 -12  11   5      627.55      550.56     28.86 o 
 -11  11   5     2184.69     2292.44     47.83 o 
 -10  11   5     2320.96     2207.62     38.24 o 
  -9  11   5      909.09      923.53     29.47 o 
  -8  11   5     2231.42     2238.81     31.95 o 
  -7  11   5        1.21       -6.23      8.40 o 
  -6  11   5     2043.15     2058.79     25.42 o 
  -5  11   5     9470.63     9666.03     65.57 o 
  -4  11   5      111.13      127.62      9.94 o 
  -3  11   5      201.48      143.86      9.46 o 
  -2  11   5     2859.55     2992.92     29.40 o 
  -1  11   5     5630.53     5573.51     44.85 o 
   0  11   5     1313.71     1140.64     22.57 o 
   1  11   5       25.83        4.35      9.03 o 
   2  11   5     1564.04     1492.03     25.68 o 
   3  11   5     1241.40     1143.98     23.80 o 
   4  11   5     1328.17     1338.88     27.97 o 
   5  11   5      349.06      324.37     19.89 o 
   6  11   5     1330.72     1362.07     37.37 o 
   7  11   5      994.01      880.66     33.62 o 
   8  11   5     1743.96     1618.90     44.36 o 
   9  11   5        9.17       -6.63     21.45 o 
  10  11   5      131.13      188.60     25.43 o 
  11  11   5       35.90       70.76     35.63 o 
 -16  12   5       43.61       -7.42     46.63 o 
 -15  12   5     2205.69     2128.15     73.45 o 
 -14  12   5        3.07      -26.27     26.27 o 
 -13  12   5        6.41      -19.47     19.47 o 
 -12  12   5      140.62      146.81     23.43 o 
 -11  12   5     2818.32     2811.68     50.95 o 
 -10  12   5      191.50      196.29     17.59 o 
  -9  12   5     1701.85     1572.98     33.43 o 
  -8  12   5     1830.39     1735.72     25.42 o 
  -7  12   5     2414.58     2448.62     31.41 o 
  -6  12   5     7114.47     7189.14     54.64 o 
  -5  12   5     3070.26     3153.58     33.36 o 
  -4  12   5     5498.43     5626.10     47.06 o 
  -3  12   5     2877.11     2681.03     30.79 o 
  -2  12   5       92.51      126.20     12.29 o 
  -1  12   5       34.33       33.45      9.96 o 
   0  12   5     1170.78     1298.45     25.04 o 
   1  12   5      670.37      662.11     19.82 o 
   2  12   5     2160.02     2252.92     37.86 o 
   3  12   5     1882.13     1859.61     30.93 o 
   4  12   5      387.04      341.83     18.40 o 
   5  12   5      292.70      211.35     24.60 o 
   6  12   5      109.04      114.55     15.59 o 
   7  12   5     2241.36     2140.47     50.15 o 
   8  12   5     3940.54     4057.79     69.47 o 
   9  12   5        0.15      -22.04     22.04 o 
  10  12   5       74.83       64.12     24.29 o 
 -15  13   5     1329.96     1241.58    102.39 o 
 -14  13   5      394.02      362.35     32.65 o 
 -13  13   5      528.82      599.32     36.47 o 
 -12  13   5     2211.91     2219.93     56.93 o 
 -11  13   5     1272.05     1339.68     34.07 o 
 -10  13   5      153.99      187.25     18.69 o 
  -9  13   5     2467.08     2527.93     43.04 o 
  -8  13   5      485.39      474.25     17.88 o 
  -7  13   5     1833.12     1945.46     29.72 o 
  -6  13   5     2190.47     2216.00     29.03 o 
  -5  13   5      544.18      569.47     18.07 o 
  -4  13   5     3469.89     3341.57     40.02 o 
  -3  13   5       48.19       34.93     11.15 o 
  -2  13   5     1435.70     1470.19     27.87 o 
  -1  13   5      144.95      138.22     16.88 o 
   0  13   5      348.12      323.49     16.62 o 
   1  13   5      395.23      330.77     18.28 o 
   2  13   5      362.90      391.25     20.93 o 
   3  13   5     5173.50     5205.55     62.65 o 
   4  13   5      346.25      306.79     21.48 o 
   5  13   5        2.23       27.73     16.84 o 
   6  13   5      241.72      253.63     26.53 o 
   7  13   5     2306.78     2380.09     54.86 o 
   8  13   5      828.47      788.92     37.43 o 
   9  13   5        4.29       17.65     24.23 o 
 -15  14   5      913.86      883.49     55.30 o 
 -14  14   5       25.79      -31.62     31.62 o 
 -13  14   5      232.64      292.21     31.48 o 
 -12  14   5     3543.11     3684.50     75.11 o 
 -11  14   5      208.10      123.50     21.32 o 
 -10  14   5      361.23      394.02     24.09 o 
  -9  14   5      825.70      891.39     29.58 o 
  -8  14   5     1233.28     1200.74     26.57 o 
  -7  14   5      485.46      583.08     17.54 o 
  -6  14   5       38.53       29.13     10.91 o 
  -5  14   5     2285.58     2316.07     34.68 o 
  -4  14   5      150.75      110.97     14.36 o 
  -3  14   5     7205.00     7462.96     63.06 o 
  -2  14   5      540.77      518.34     19.50 o 
  -1  14   5      231.40      182.84     18.15 o 
   0  14   5        3.22       -2.72     13.69 o 
   1  14   5     9385.98     9649.88     91.56 o 
   2  14   5      168.19      131.64     18.85 o 
   3  14   5     3912.64     3785.37     60.80 o 
   4  14   5     5022.03     5301.87     83.64 o 
   5  14   5      474.09      468.82     27.70 o 
   6  14   5      116.91       51.53     23.41 o 
   7  14   5      671.27      651.61     37.97 o 
   8  14   5      638.65      597.09     40.24 o 
 -14  15   5      228.44      258.52     42.02 o 
 -13  15   5      315.72      265.14     39.75 o 
 -12  15   5      502.67      558.50     37.30 o 
 -11  15   5      138.38      150.44     24.52 o 
 -10  15   5      182.84      139.86     21.92 o 
  -9  15   5      380.77      394.13     26.05 o 
  -8  15   5       13.63       15.70     14.90 o 
  -7  15   5      792.69      721.93     21.88 o 
  -6  15   5      553.39      572.74     20.97 o 
  -5  15   5        2.28      -12.84     12.84 o 
  -4  15   5     1660.87     1662.06     31.77 o 
  -3  15   5     8376.68     8383.62     78.12 o 
  -2  15   5      190.17      202.27     18.59 o 
  -1  15   5     1167.67     1063.81     30.73 o 
   0  15   5      198.49      146.64     22.31 o 
   1  15   5     3557.26     3613.43     58.34 o 
   2  15   5        1.92       57.13     20.83 o 
   3  15   5      356.47      256.21     30.71 o 
   4  15   5      154.17      126.51     31.79 o 
   5  15   5       42.49       48.94     21.36 o 
   6  15   5      516.47      491.09     39.04 o 
   7  15   5       32.28       74.35     29.36 o 
 -13  16   5      329.59      273.00     41.32 o 
 -12  16   5      478.19      474.60     45.73 o 
 -11  16   5      207.53      202.26     25.43 o 
 -10  16   5      261.44      257.20     25.21 o 
  -9  16   5     4051.55     4185.59     66.32 o 
  -8  16   5     1486.13     1496.67     39.01 o 
  -7  16   5       93.40       75.55     15.41 o 
  -6  16   5       70.88       52.27     15.76 o 
  -5  16   5      259.99      256.15     20.12 o 
  -4  16   5     8818.74     9392.60     86.30 o 
  -3  16   5     2456.28     2416.57     46.99 o 
  -2  16   5      696.59      710.24     31.57 o 
  -1  16   5     1552.00     1764.05     43.76 o 
   0  16   5      156.34      110.91     21.99 o 
   1  16   5      186.45      153.86     27.68 o 
   2  16   5       13.33       61.32     22.45 o 
   3  16   5      138.16      100.03     24.57 o 
   4  16   5       11.60        7.46     25.13 o 
   5  16   5      816.96      750.77     44.50 o 
   6  16   5      126.07      190.83     33.44 o 
 -12  17   5      283.48      323.72     42.69 o 
 -11  17   5      201.54      180.91     30.57 o 
 -10  17   5     3098.69     3226.13     67.79 o 
  -9  17   5        2.33      -23.07     23.07 o 
  -8  17   5     1406.14     1341.29     38.58 o 
  -7  17   5      149.52      145.85     17.67 o 
  -6  17   5     1858.59     1866.53     37.40 o 
  -5  17   5       85.80      102.66     18.93 o 
  -4  17   5     3180.72     3387.19     68.54 o 
  -3  17   5     2236.69     2456.51     45.86 o 
  -2  17   5       30.26       -6.89     19.07 o 
  -1  17   5      334.43      358.44     26.96 o 
   0  17   5        6.30      -20.56     20.56 o 
   1  17   5        8.00       -5.60     20.08 o 
   2  17   5      576.72      570.39     39.11 o 
   3  17   5      532.38      539.35     37.38 o 
   4  17   5      116.04      112.92     28.62 o 
 -11  18   5        6.59       42.47     35.95 o 
 -10  18   5     2715.50     2850.54     65.60 o 
  -9  18   5      179.51      233.49     31.07 o 
  -8  18   5      272.22      235.30     25.88 o 
  -7  18   5     1395.34     1433.22     44.37 o 
  -6  18   5      655.07      683.83     30.69 o 
  -5  18   5      322.56      346.27     26.44 o 
  -4  18   5      105.84       27.05     25.03 o 
  -3  18   5      328.63      232.36     28.39 o 
  -2  18   5      359.89      305.92     29.55 o 
  -1  18   5     1554.47     1542.70     74.29 o 
   0  18   5       31.76      105.48     27.68 o 
   1  18   5        9.52      -24.32     24.32 o 
   2  18   5      387.18      316.43     32.12 o 
  -9  19   5        2.79        5.02     30.02 o 
  -8  19   5       39.90       70.13     23.64 o 
  -7  19   5       59.56       46.88     24.31 o 
  -6  19   5      688.33      626.95     31.50 o 
  -5  19   5       59.28       65.98     28.25 o 
  -4  19   5       29.84      -12.25     25.55 o 
  -3  19   5      177.52      187.90     28.55 o 
  -2  19   5     1549.68     1608.39     61.99 o 
  -1  19   5     2612.64     3083.91     78.19 o 
   0  19   5      397.31      294.85     35.45 o 
   1 -20   6        1.62       72.43     23.84 o 
   2 -20   6      443.82      359.20     29.59 o 
   3 -20   6       52.41       90.84     24.57 o 
   4 -20   6       87.56       58.84     32.39 o 
   5 -20   6       93.06      102.57     34.93 o 
   6 -20   6      722.32      673.77     45.34 o 
  -2 -19   6      479.92      497.89     30.62 o 
  -1 -19   6       68.20      100.56     23.39 o 
   0 -19   6        6.67      -17.58     34.16 o 
   1 -19   6        8.38       13.70     24.03 o 
   2 -19   6      608.56      550.19     28.67 o 
   3 -19   6     2787.26     2997.36     57.95 o 
   4 -19   6      270.88      250.81     27.11 o 
   5 -19   6      314.76      286.23     28.06 o 
   6 -19   6      458.56      476.03     40.30 o 
   7 -19   6     3560.06     3759.30     72.70 o 
   8 -19   6      525.35      606.34     38.51 o 
   9 -19   6      419.92      414.71     33.57 o 
  -4 -18   6      413.95      456.19     40.56 o 
  -3 -18   6      561.57      497.45     28.74 o 
  -2 -18   6      314.67      238.10     49.54 o 
  -1 -18   6      147.19      128.88     22.89 o 
   0 -18   6     1176.37     1047.37     34.21 o 
   1 -18   6      384.99      391.04     25.83 o 
   2 -18   6      161.79      187.93     20.82 o 
   3 -18   6     3937.55     4066.06     59.10 o 
   4 -18   6      217.74      196.00     25.95 o 
   5 -18   6      237.89      269.21     38.43 o 
   6 -18   6      678.08      759.03     34.71 o 
   7 -18   6     4443.33     4492.01     69.86 o 
   8 -18   6       67.32       13.52     28.48 o 
   9 -18   6       99.25       97.57     26.30 o 
  10 -18   6      122.38      143.84     39.89 o 
  -6 -17   6       79.90       30.21     27.56 o 
  -5 -17   6      446.13      486.96     35.05 o 
  -4 -17   6      382.88      337.73     41.56 o 
  -3 -17   6     1500.22     1510.79     42.13 o 
  -2 -17   6     1474.30     1415.41     39.47 o 
  -1 -17   6      135.81       86.99     21.03 o 
   0 -17   6     1772.74     1782.48     37.45 o 
   1 -17   6     3031.00     3015.02     49.65 o 
   2 -17   6     1254.56     1283.01     31.93 o 
   3 -17   6      968.91     1015.66     29.20 o 
   4 -17   6       53.26       22.83     17.68 o 
   5 -17   6        3.85      -18.03     18.03 o 
   6 -17   6     1232.30     1271.03     34.72 o 
   7 -17   6     1246.12     1185.41     33.49 o 
   8 -17   6      912.34      972.92     29.82 o 
   9 -17   6      123.24      136.86     25.60 o 
  10 -17   6       38.15       31.09     33.92 o 
  11 -17   6      844.96      826.76     57.74 o 
  12 -17   6        6.43       66.96     41.17 o 
  -7 -16   6       17.20      -24.00     27.13 o 
  -6 -16   6      201.99      227.50     31.83 o 
  -5 -16   6      291.11      247.72     26.66 o 
  -4 -16   6     4358.28     4469.06     67.90 o 
  -3 -16   6      698.76      666.29     30.79 o 
  -2 -16   6      418.18      399.52     25.45 o 
  -1 -16   6        3.33       38.48     17.31 o 
   0 -16   6      274.23      187.73     19.86 o 
   1 -16   6      111.53      168.79     17.92 o 
   2 -16   6     1725.89     1670.35     34.62 o 
   3 -16   6      118.10       79.45     16.40 o 
   4 -16   6     2249.77     2208.06     41.21 o 
   5 -16   6        6.56       25.47     16.71 o 
   6 -16   6      732.57      706.43     27.20 o 
   7 -16   6       60.76       42.20     17.12 o 
   8 -16   6     2800.45     2962.99     45.52 o 
   9 -16   6     1035.48      919.41     36.55 o 
  10 -16   6      350.48      407.30     29.76 o 
  11 -16   6     2602.81     2710.20     84.75 o 
  12 -16   6     1317.93     1506.26     69.41 o 
  13 -16   6      219.08      182.50     42.86 o 
  -8 -15   6     2840.43     2935.96     68.02 o 
  -7 -15   6      151.00      164.94     29.90 o 
  -6 -15   6      568.04      568.22     35.20 o 
  -5 -15   6        1.27      -16.07     18.96 o 
  -4 -15   6     4579.67     4425.24     70.09 o 
  -3 -15   6      364.44      395.61     26.81 o 
  -2 -15   6      879.24      868.96     30.02 o 
  -1 -15   6      643.56      659.75     25.29 o 
   0 -15   6      186.76      174.48     16.22 o 
   1 -15   6     3333.43     3289.97     40.49 o 
   2 -15   6       11.28       -8.40     12.09 o 
   3 -15   6      275.26      297.59     17.71 o 
   4 -15   6      237.58      190.01     17.63 o 
   5 -15   6     1117.92     1158.77     29.41 o 
   6 -15   6      838.67      808.27     26.87 o 
   7 -15   6       26.93       42.70     16.45 o 
   8 -15   6     1997.14     1981.82     36.74 o 
   9 -15   6     3525.45     3685.37     62.61 o 
  10 -15   6      107.91      145.40     19.18 o 
  11 -15   6      804.99      836.25     45.77 o 
  12 -15   6      210.22      166.21     46.09 o 
  13 -15   6      182.67      316.63     67.89 o 
  -9 -14   6      814.25      861.93     38.79 o 
  -8 -14   6     1195.53     1232.05     66.17 o 
  -7 -14   6      252.61      217.18     47.73 o 
  -6 -14   6      163.37      175.38     24.81 o 
  -5 -14   6      882.39      891.98     37.06 o 
  -4 -14   6     1364.96     1358.21     39.86 o 
  -3 -14   6       91.09       63.36     15.32 o 
  -2 -14   6     1333.89     1243.97     32.27 o 
  -1 -14   6        1.97       -0.06     12.50 o 
   0 -14   6      444.14      447.29     18.72 o 
   1 -14   6      104.11      108.47     13.17 o 
   2 -14   6     2763.18     2733.75     36.93 o 
   3 -14   6      176.49      158.78     14.67 o 
   4 -14   6     3874.32     3820.62     48.95 o 
   5 -14   6     3693.50     3643.88     53.08 o 
   6 -14   6     4817.09     4683.47     54.13 o 
   7 -14   6      827.34      751.15     23.68 o 
   8 -14   6      706.61      684.35     22.75 o 
   9 -14   6     6436.66     6324.13     82.10 o 
  10 -14   6        9.04       26.30     24.93 o 
  11 -14   6       55.94       60.06     26.13 o 
  12 -14   6       84.26       27.08     28.13 o 
  13 -14   6       41.21       95.54     30.95 o 
  14 -14   6      844.14      832.79    113.14 o 
 -10 -13   6      572.99      658.43     54.43 o 
  -9 -13   6      534.73      515.54     31.67 o 
  -8 -13   6       27.76       43.06     23.41 o 
  -7 -13   6     2044.42     2138.80     57.34 o 
  -6 -13   6     1802.78     1796.59     45.96 o 
  -5 -13   6      540.32      557.48     26.75 o 
  -4 -13   6      252.03      237.37     16.93 o 
  -3 -13   6     2352.29     2274.09     35.71 o 
  -2 -13   6     1905.82     1908.17     30.62 o 
  -1 -13   6       85.20       57.74     12.41 o 
   0 -13   6     3949.08     4157.36     45.16 o 
   1 -13   6     2210.77     2126.12     30.24 o 
   2 -13   6     3391.28     3512.75     42.35 o 
   3 -13   6       38.39       66.47     11.48 o 
   4 -13   6     5422.04     5306.61     48.75 o 
   5 -13   6      230.27      231.30     16.14 o 
   6 -13   6       64.04       65.71     12.57 o 
   7 -13   6      106.77      107.44     18.71 o 
   8 -13   6     3741.85     3762.28     44.66 o 
   9 -13   6        4.57       -9.37     14.86 o 
  10 -13   6      429.39      453.20     33.70 o 
  11 -13   6        3.77      -17.03     27.19 o 
  12 -13   6      103.07       86.30     28.86 o 
  13 -13   6        3.24      -17.74     26.51 o 
  14 -13   6      119.16      190.68     34.04 o 
 -11 -12   6        6.62        4.95     27.62 o 
 -10 -12   6       16.98       45.32     31.14 o 
  -9 -12   6      321.16      326.57     26.97 o 
  -8 -12   6       68.28       93.38     24.43 o 
  -7 -12   6     2390.27     2468.81     51.30 o 
  -6 -12   6     2908.29     2984.78     51.12 o 
  -5 -12   6        1.88       49.78     16.64 o 
  -4 -12   6      591.42      636.86     22.62 o 
  -3 -12   6     1786.56     1856.44     31.16 o 
  -2 -12   6     1490.17     1428.16     30.17 o 
  -1 -12   6       38.25       47.98     13.68 o 
   0 -12   6     2181.56     2097.24     28.56 o 
   1 -12   6     6862.10     6550.84     51.54 o 
   2 -12   6      159.41      124.63     11.36 o 
   3 -12   6      211.66      225.22     12.16 o 
   4 -12   6     7298.39     7298.15     53.06 o 
   5 -12   6       25.63       29.67     10.76 o 
   6 -12   6     2926.80     2899.31     38.82 o 
   7 -12   6     1075.07     1086.67     23.24 o 
   8 -12   6     3782.11     3689.35     42.18 o 
   9 -12   6       12.31      -13.16     13.16 o 
  10 -12   6     7566.96     7705.72    100.69 o 
  11 -12   6      180.91      143.63     28.05 o 
  12 -12   6     1582.06     1525.20     64.67 o 
  13 -12   6      940.74      962.69     47.89 o 
  14 -12   6     1010.65     1106.40     51.03 o 
  15 -12   6      237.70      207.20     44.85 o 
 -12 -11   6       38.99       26.11     30.07 o 
 -11 -11   6        5.51       77.91     31.78 o 
 -10 -11   6      172.06      196.95     34.52 o 
  -9 -11   6     1320.96     1398.55     40.40 o 
  -8 -11   6      190.30      182.26     23.58 o 
  -7 -11   6     2350.44     2334.63     44.60 o 
  -6 -11   6     1546.36     1507.28     35.88 o 
  -5 -11   6     4185.63     4037.57     48.77 o 
  -4 -11   6      156.64      177.43     13.33 o 
  -3 -11   6     2409.82     2422.87     33.77 o 
  -2 -11   6     6847.59     6695.58     57.29 o 
  -1 -11   6      675.05      617.28     16.54 o 
   0 -11   6      611.31      583.17     14.56 o 
   1 -11   6      152.47       99.02      9.12 o 
   2 -11   6     1605.99     1443.03     19.89 o 
   3 -11   6     1184.83     1149.44     18.91 o 
   4 -11   6     1966.65     1985.72     23.71 o 
   5 -11   6     6749.24     6614.55     57.47 o 
   6 -11   6      403.99      418.85     16.07 o 
   7 -11   6      476.20      536.63     17.09 o 
   8 -11   6      820.28      871.77     24.65 o 
   9 -11   6      178.80      208.28     16.00 o 
  10 -11   6     4981.68     5127.15     77.54 o 
  11 -11   6     2244.81     2297.32     58.91 o 
  12 -11   6      637.65      638.56     38.67 o 
  13 -11   6       78.10       28.50     26.62 o 
  14 -11   6      567.03      480.70     39.62 o 
  15 -11   6      199.71      147.80     41.90 o 
 -12 -10   6        9.08       55.70     34.02 o 
 -11 -10   6     1097.87     1140.43     69.15 o 
 -10 -10   6      516.12      487.77     41.13 o 
  -9 -10   6     1011.70     1055.27     49.23 o 
  -8 -10   6        0.64       12.23     15.75 o 
  -7 -10   6     4858.97     4875.37     62.87 o 
  -6 -10   6     1496.62     1439.84     33.34 o 
  -5 -10   6      361.18      319.04     16.52 o 
  -4 -10   6     1514.21     1415.13     26.37 o 
  -3 -10   6       26.37        8.64      8.11 o 
  -2 -10   6     5718.38     5666.33     49.55 o 
  -1 -10   6       39.45       44.91      8.47 o 
   0 -10   6     5120.91     5083.39     38.42 o 
   1 -10   6     1761.70     1777.41     20.45 o 
   2 -10   6     1560.75     1490.71     16.78 o 
   3 -10   6      769.62      815.26     14.05 o 
   4 -10   6       38.25       19.44      7.67 o 
   5 -10   6    15162.88    14911.07    104.53 o 
   6 -10   6     2387.74     2460.55     31.34 o 
   7 -10   6      273.70      289.49     17.99 o 
   8 -10   6     3736.84     3812.04     47.23 o 
   9 -10   6     3721.44     3644.81     55.22 o 
  10 -10   6     3420.15     3409.02     61.20 o 
  11 -10   6     1734.10     1676.61     46.33 o 
  12 -10   6      147.42      143.42     25.56 o 
  13 -10   6     1557.88     1456.14     51.25 o 
  14 -10   6      100.98       58.79     49.94 o 
  15 -10   6        4.68       85.18     37.52 o 
  16 -10   6      750.10      678.28     57.96 o 
 -13  -9   6     1589.11     1493.42     61.33 o 
 -12  -9   6      321.16      240.89     32.83 o 
 -11  -9   6     1012.04     1023.98     51.29 o 
 -10  -9   6     1182.43     1177.98     55.04 o 
  -9  -9   6       92.50       90.80     23.35 o 
  -8  -9   6     1738.89     1791.68     35.87 o 
  -7  -9   6     2054.00     2106.71     32.78 o 
  -6  -9   6      191.77      164.70     13.55 o 
  -5  -9   6     2247.20     2153.29     30.01 o 
  -4  -9   6      668.33      613.74     14.90 o 
  -3  -9   6     4079.88     3965.32     38.22 o 
  -2  -9   6     1022.44      989.39     17.36 o 
  -1  -9   6     7555.34     7303.17     47.35 o 
   0  -9   6      534.70      553.30     10.60 o 
   1  -9   6      307.97      225.78      8.01 o 
   2  -9   6     4471.34     4250.94     28.17 o 
   3  -9   6    16482.06    16243.62     75.37 o 
   4  -9   6      140.84       90.43      8.24 o 
   5  -9   6     4942.12     5063.91     42.09 o 
   6  -9   6    14883.47    14500.77     97.88 o 
   7  -9   6      134.82      106.37     10.31 o 
   8  -9   6       76.86       66.80     14.71 o 
   9  -9   6      222.11      186.79     17.72 o 
  10  -9   6     5550.36     5516.24     71.13 o 
  11  -9   6      685.71      743.65     30.11 o 
  12  -9   6       18.75       66.57     20.50 o 
  13  -9   6      102.71       13.67     23.17 o 
  14  -9   6      411.84      380.33     36.56 o 
  15  -9   6       12.68       -6.53     34.43 o 
  16  -9   6       28.49       48.93     32.37 o 
 -14  -8   6      911.97      886.74     67.87 o 
 -13  -8   6     1669.20     1604.97     55.58 o 
 -12  -8   6      174.74      223.64     30.32 o 
 -11  -8   6        6.31       27.02     26.93 o 
 -10  -8   6      534.99      527.43     33.43 o 
  -9  -8   6      916.62      920.53     45.06 o 
  -8  -8   6       25.89        3.11     10.00 o 
  -7  -8   6      228.59      220.93     13.66 o 
  -6  -8   6     5217.78     5020.49     50.05 o 
  -5  -8   6    14816.13    14384.55     92.72 o 
  -4  -8   6      994.43     1086.72     17.56 o 
  -3  -8   6      800.45      693.75     13.52 o 
  -2  -8   6      267.24      287.56      8.81 o 
  -1  -8   6     6706.22     7013.23     37.61 o 
   0  -8   6     1250.20     1234.01     14.03 o 
   1  -8   6     8182.67     7985.56     42.97 o 
   2  -8   6     4310.37     4082.45     26.42 o 
   3  -8   6    12516.66    12675.26     64.49 o 
   4  -8   6     1088.38     1012.49     14.64 o 
   5  -8   6     1075.99     1091.66     17.94 o 
   6  -8   6     3384.13     3402.76     35.24 o 
   7  -8   6     1339.94     1265.13     20.33 o 
   8  -8   6     5890.32     5747.38     53.35 o 
   9  -8   6      246.40      247.00     16.63 o 
  10  -8   6     1122.07     1112.37     28.79 o 
  11  -8   6       23.40       -0.93     15.17 o 
  12  -8   6     2823.11     2823.72     56.56 o 
  13  -8   6      422.67      468.52     37.10 o 
  14  -8   6      759.42      674.15     43.34 o 
  15  -8   6       30.11      -27.25     27.25 o 
  16  -8   6      863.59      872.37     75.61 o 
 -14  -7   6     1390.11     1385.68     62.60 o 
 -13  -7   6     1286.28     1306.32     49.88 o 
 -12  -7   6     1122.99     1089.21     59.16 o 
 -11  -7   6     1660.55     1704.30     48.82 o 
 -10  -7   6      387.75      495.72     27.30 o 
  -9  -7   6      451.31      447.51     25.51 o 
  -8  -7   6       11.90       20.36     11.80 o 
  -7  -7   6     6013.83     6003.71     54.74 o 
  -6  -7   6     4013.34     3812.48     40.69 o 
  -5  -7   6     9153.89     9026.81     63.49 o 
  -4  -7   6     9750.46     9242.28     56.41 o 
  -3  -7   6     5233.17     5003.51     32.43 o 
  -2  -7   6    20840.14    20812.52     96.76 o 
  -1  -7   6     2883.03     2900.88     20.02 o 
   0  -7   6     4671.33     4335.68     25.82 o 
   1  -7   6     2638.15     2505.13     19.02 o 
   2  -7   6      618.16      465.96      9.47 o 
   3  -7   6     2162.67     2160.19     18.86 o 
   4  -7   6      484.87      649.89     11.26 o 
   5  -7   6     4199.09     3914.87     29.67 o 
   6  -7   6      110.45      117.54      8.43 o 
   7  -7   6     2462.49     2573.34     32.10 o 
   8  -7   6      333.89      357.58     14.57 o 
   9  -7   6       23.70       20.20     11.09 o 
  10  -7   6      122.22      125.04     15.21 o 
  11  -7   6     3965.52     4069.19     60.28 o 
  12  -7   6     2257.34     2303.63     54.14 o 
  13  -7   6     1055.63     1160.29     48.20 o 
  14  -7   6      388.61      291.27     41.36 o 
  15  -7   6      160.54      120.93     31.67 o 
  16  -7   6      963.87     1043.25     54.26 o 
 -15  -6   6      365.03      250.54     50.29 o 
 -14  -6   6       17.40       21.46     30.72 o 
 -13  -6   6        1.50      -21.68     21.68 o 
 -12  -6   6     5781.91     6118.44     93.56 o 
 -11  -6   6     1705.19     1832.59     72.55 o 
 -10  -6   6      845.03      934.09     43.69 o 
  -9  -6   6     3614.47     3558.32     45.61 o 
  -8  -6   6       55.93       82.88     11.85 o 
  -7  -6   6     3090.98     3030.96     38.60 o 
  -6  -6   6     6332.99     6185.03     49.82 o 
  -5  -6   6     2816.20     2901.13     28.44 o 
  -4  -6   6     1068.64     1091.47     13.73 o 
  -3  -6   6       60.85       69.62      5.02 o 
  -2  -6   6    13733.58    13808.71     63.62 o 
  -1  -6   6    19365.25    19761.83     86.88 o 
   0  -6   6     2835.03     2824.55     19.34 o 
   1  -6   6     2174.70     2172.90     18.65 o 
   2  -6   6       43.01       72.01      6.74 o 
   3  -6   6     2826.62     3117.77     22.35 o 
   4  -6   6      103.33      127.52      5.67 o 
   5  -6   6      154.83      163.97      6.74 o 
   6  -6   6     1694.79     1719.04     18.72 o 
   7  -6   6    30168.43    29811.47    186.95 o 
   8  -6   6     1059.57     1119.13     25.25 o 
   9  -6   6      336.09      288.70     16.42 o 
  10  -6   6     2722.65     2637.71     41.06 o 
  11  -6   6     6908.21     6942.18     91.77 o 
  12  -6   6     1613.66     1666.92     47.15 o 
  13  -6   6       45.46       31.12     22.92 o 
  14  -6   6      241.07      208.62     32.11 o 
  15  -6   6     1593.83     1532.63     98.06 o 
  16  -6   6       36.71       63.80     32.45 o 
 -15  -5   6       67.95       24.91     33.37 o 
 -14  -5   6       61.96       65.12     40.04 o 
 -13  -5   6      603.02      582.57     36.41 o 
 -12  -5   6     8274.67     8668.78    103.40 o 
 -11  -5   6      576.46      607.84     28.55 o 
 -10  -5   6      575.09      559.76     20.91 o 
  -9  -5   6      804.69      712.90     20.20 o 
  -8  -5   6     9379.20     9092.54     78.25 o 
  -7  -5   6        9.94        1.08     10.26 o 
  -6  -5   6     1009.16     1015.18     13.81 o 
  -5  -5   6    20445.61    19455.10     92.81 o 
  -4  -5   6       63.63       62.99      5.19 o 
  -3  -5   6    12817.79    12767.04     60.56 o 
  -2  -5   6      127.84      187.76      5.21 o 
  -1  -5   6     1942.51     1820.20     15.15 o 
   0  -5   6     5941.02     6275.27     36.41 o 
   1  -5   6    32087.35    32004.80    152.93 o 
   2  -5   6     8700.24     8966.68     46.86 o 
   3  -5   6     1466.51     1336.82     13.40 o 
   4  -5   6      273.17      256.72      8.12 o 
   5  -5   6     8110.82     8123.14     45.17 o 
   6  -5   6     1956.16     2066.04     18.83 o 
   7  -5   6    28339.54    28173.75    162.87 o 
   8  -5   6      650.64      555.83     19.34 o 
   9  -5   6      483.11      502.54     18.95 o 
  10  -5   6      478.21      457.14     27.36 o 
  11  -5   6     1056.76     1061.03     36.64 o 
  12  -5   6      283.42      239.79     26.16 o 
  13  -5   6      690.93      752.81     48.37 o 
  14  -5   6      115.11       10.82     26.47 o 
  15  -5   6      314.94      337.13     38.91 o 
  16  -5   6      108.96        4.27     29.99 o 
 -15  -4   6       33.11       37.11     27.69 o 
 -14  -4   6      993.98      946.52     53.47 o 
 -13  -4   6      400.49      309.50     38.14 o 
 -12  -4   6     2185.17     2264.24     48.75 o 
 -11  -4   6      367.74      371.23     23.69 o 
 -10  -4   6      147.34      140.58     16.93 o 
  -9  -4   6     2416.15     2428.57     48.90 o 
  -8  -4   6     1412.60     1409.69     21.73 o 
  -7  -4   6      144.08      167.34      9.12 o 
  -6  -4   6     2031.88     2087.38     22.47 o 
  -5  -4   6      385.00      369.24      7.44 o 
  -4  -4   6    12207.13    11933.01     61.04 o 
  -3  -4   6    19535.27    19348.00     96.49 o 
  -2  -4   6     8290.09     8578.00     48.48 o 
  -1  -4   6     2148.34     2441.89     19.95 o 
   0  -4   6     7139.80     7000.67     43.83 o 
   1  -4   6    20441.76    20724.11     97.95 o 
   2  -4   6    23748.28    24269.71    114.66 o 
   3  -4   6     1594.54     1497.93     14.90 o 
   4  -4   6     3274.97     3061.72     21.80 o 
   5  -4   6     7770.81     7713.85     42.50 o 
   6  -4   6     4019.59     4115.84     30.37 o 
   7  -4   6    11237.67    10748.00     81.83 o 
   8  -4   6     1856.72     1874.35     30.41 o 
   9  -4   6        6.38       -1.99     10.07 o 
  10  -4   6     3320.63     3309.24     50.22 o 
  11  -4   6       22.23       33.42     14.34 o 
  12  -4   6     3081.67     3050.92     60.42 o 
  13  -4   6        1.64      -20.46     20.46 o 
  14  -4   6      806.98      806.38     45.07 o 
  15  -4   6     2362.60     2396.95     69.48 o 
  16  -4   6       15.32       53.68     30.73 o 
 -16  -3   6      524.26      442.45     45.72 o 
 -15  -3   6      452.57      436.41     37.60 o 
 -14  -3   6       92.12       40.94     27.87 o 
 -13  -3   6     2487.63     2390.56     58.93 o 
 -12  -3   6       69.95       77.01     18.69 o 
 -11  -3   6     2129.05     2459.65     85.49 o 
 -10  -3   6       54.62       71.49     16.20 o 
  -9  -3   6     5280.14     5496.24     66.69 o 
  -8  -3   6     2426.56     2339.22     46.08 o 
  -7  -3   6     1211.54     1190.35     16.01 o 
  -6  -3   6     3844.38     4256.78     34.05 o 
  -5  -3   6     5098.26     4954.85     45.08 o 
  -4  -3   6    36950.79    35842.69    192.83 o 
  -3  -3   6     1365.70     1650.62     15.53 o 
  -2  -3   6     2983.90     3033.79     21.99 o 
  -1  -3   6     2553.61     2884.42     20.21 o 
   0  -3   6    50051.25    51929.45    243.69 o 
   1  -3   6    16299.87    16833.70     84.96 o 
   2  -3   6      798.06      862.87     10.23 o 
   3  -3   6    11889.28    12264.99     62.52 o 
   4  -3   6     7087.56     7273.38     41.23 o 
   5  -3   6      785.18      749.53     10.78 o 
   6  -3   6     1485.51     1474.04     15.35 o 
   7  -3   6      361.38      352.15     11.65 o 
   8  -3   6     5806.95     5807.91     57.20 o 
   9  -3   6     9791.27     9722.61    114.76 o 
  10  -3   6     3794.11     3735.52     52.50 o 
  11  -3   6      120.16      140.01     16.85 o 
  12  -3   6     1585.44     1545.10     38.24 o 
  13  -3   6     1678.86     1749.65     48.41 o 
  14  -3   6       10.32       16.27     21.76 o 
  15  -3   6     2103.69     2064.22     70.68 o 
  16  -3   6        0.20      -27.40     27.40 o 
 -16  -2   6      121.46      116.20     30.50 o 
 -15  -2   6      241.88      348.33     33.54 o 
 -14  -2   6      337.41      317.95     32.00 o 
 -13  -2   6        5.11       12.34     23.71 o 
 -12  -2   6     1883.21     2016.02     39.15 o 
 -11  -2   6     3601.34     3576.38     55.14 o 
 -10  -2   6    10979.45    11097.87     94.09 o 
  -9  -2   6     2900.30     2768.61     45.13 o 
  -8  -2   6     2664.55     2872.65     40.19 o 
  -7  -2   6      971.48     1009.83     22.13 o 
  -6  -2   6    13897.69    13960.00     85.96 o 
  -5  -2   6       73.55       61.12      4.93 o 
  -4  -2   6    20393.91    20210.85    117.89 o 
  -3  -2   6     4290.77     4121.50     31.90 o 
  -2  -2   6     6778.49     7446.12     47.16 o 
  -1  -2   6       29.49       57.40      5.17 o 
   0  -2   6     2079.10     1834.99     14.39 o 
   1  -2   6    20798.60    21739.56    112.50 o 
   2  -2   6    10862.51    11477.83     60.80 o 
   3  -2   6     1688.03     2012.30     16.86 o 
   4  -2   6     4074.50     4063.53     27.04 o 
   5  -2   6    10312.21    10083.04     61.84 o 
   6  -2   6     7833.60     7851.56     45.57 o 
   7  -2   6      969.99      779.71     16.20 o 
   8  -2   6     3008.07     2944.98     44.31 o 
   9  -2   6    11530.06    11464.42    103.48 o 
  10  -2   6      187.70      179.64     15.65 o 
  11  -2   6        9.52       15.29     12.65 o 
  12  -2   6      202.79      195.97     19.35 o 
  13  -2   6     5203.12     5330.02    113.11 o 
  14  -2   6      678.37      746.09     38.64 o 
  15  -2   6       28.47       48.08     25.55 o 
  16  -2   6      293.86      188.32     35.82 o 
 -16  -1   6      213.67      201.81     26.74 o 
 -15  -1   6        4.24       -7.58     22.80 o 
 -14  -1   6     2753.86     2992.98     64.91 o 
 -13  -1   6      201.63      221.65     21.39 o 
 -12  -1   6       33.08       52.01     20.10 o 
 -11  -1   6     3672.38     3829.14     62.48 o 
 -10  -1   6    18849.10    19485.87    156.90 o 
  -9  -1   6      197.24      213.98     20.78 o 
  -8  -1   6       10.04        4.69      9.01 o 
  -7  -1   6     1813.95     1713.28     27.21 o 
  -6  -1   6     7092.68     6868.66     66.62 o 
  -5  -1   6     5316.16     5053.08     45.97 o 
  -4  -1   6      303.52      330.15      7.55 o 
  -3  -1   6      907.69      912.33     12.93 o 
  -2  -1   6     2538.72     2873.55     23.11 o 
  -1  -1   6    10458.12    10878.00     55.21 o 
   0  -1   6     1759.39     2035.10     15.89 o 
   1  -1   6    31168.86    32438.89    172.06 o 
   2  -1   6    25195.31    25740.25    125.42 o 
   3  -1   6     5709.15     6081.27     35.93 o 
   4  -1   6     3884.10     4051.37     32.03 o 
   5  -1   6     1569.61     1645.50     15.57 o 
   6  -1   6     4606.76     4388.88     35.93 o 
   7  -1   6     1680.89     1549.04     25.77 o 
   8  -1   6    14804.96    14286.96    119.43 o 
   9  -1   6     6099.11     5696.42     60.02 o 
  10  -1   6       58.75       32.75     12.17 o 
  11  -1   6     1034.52      990.09     31.71 o 
  12  -1   6      180.31      128.53     19.92 o 
  13  -1   6     1987.87     2087.86     56.15 o 
  14  -1   6      203.69      236.22     27.35 o 
  15  -1   6        1.18        9.70     23.02 o 
  16  -1   6       65.08       54.46     27.61 o 
 -17   0   6        5.28      133.07     67.16 o 
 -16   0   6      101.72      100.80     26.30 o 
 -15   0   6     2927.90     2965.06     54.87 o 
 -14   0   6     1523.47     1832.35     45.88 o 
 -13   0   6       18.34       16.40     14.68 o 
 -12   0   6     1625.60     1661.81     36.82 o 
 -11   0   6     9233.74     9716.71    103.82 o 
 -10   0   6      442.24      450.61     23.18 o 
  -9   0   6       92.69       75.02     10.99 o 
  -8   0   6     1127.32     1023.07     22.45 o 
  -7   0   6      765.73      772.04     18.15 o 
  -6   0   6      243.08      297.84     11.46 o 
  -5   0   6      478.54      472.58     13.21 o 
  -4   0   6     1103.93     1086.25     12.41 o 
  -3   0   6      329.45      398.94     10.46 o 
  -2   0   6    10996.58    11306.60     64.00 o 
  -1   0   6     5102.67     5161.24     31.60 o 
   0   0   6      127.89      110.53      4.73 o 
   1   0   6     9636.71     9375.68     56.30 o 
   2   0   6    24212.17    25352.57    117.44 o 
   3   0   6    31337.80    31762.45    159.07 o 
   4   0   6    22971.28    22588.31    106.43 o 
   5   0   6      271.98      268.60      7.54 o 
   6   0   6     3819.49     3822.25     33.73 o 
   7   0   6    10110.52     9501.38     80.00 o 
   8   0   6     6471.55     6720.86     64.70 o 
   9   0   6      873.29      766.98     22.86 o 
  10   0   6     2440.81     2510.82     37.27 o 
  11   0   6      108.01       94.39     17.28 o 
  12   0   6     2201.03     2088.84     47.37 o 
  13   0   6      290.93      215.03     28.41 o 
  14   0   6     1421.62     1318.24     50.29 o 
  15   0   6       59.68       82.66     26.09 o 
  16   0   6       12.88       64.18     38.91 o 
 -17   1   6     1051.85      824.47    151.98 o 
 -16   1   6        1.08       80.63     28.32 o 
 -15   1   6     6554.36     6975.10     95.60 o 
 -14   1   6      290.98      323.75     20.35 o 
 -13   1   6       96.33      132.22     16.57 o 
 -12   1   6     1664.98     1640.89     35.86 o 
 -11   1   6     5784.26     5711.14     55.33 o 
 -10   1   6      869.68      859.47     25.82 o 
  -9   1   6      543.92      535.86     18.38 o 
  -8   1   6        5.27       -3.09      7.87 o 
  -7   1   6       48.80       85.68      9.34 o 
  -6   1   6     3805.65     3797.18     39.27 o 
  -5   1   6    11713.63    12257.90     73.58 o 
  -4   1   6      277.67      219.42     11.25 o 
  -3   1   6     9414.23    10072.97     71.55 o 
  -2   1   6    71422.53    74436.23    397.94 o 
  -1   1   6     3725.07     3981.50     24.72 o 
   0   1   6      957.67     1096.77     11.01 o 
   1   1   6      328.31      276.67      5.95 o 
   2   1   6    29151.08    29355.79    130.76 o 
   3   1   6     1248.69     1423.14     12.91 o 
   4   1   6     1923.67     1910.67     16.39 o 
   5   1   6      980.80     1046.59     13.96 o 
   6   1   6     5519.87     5320.74     37.38 o 
   7   1   6        7.62       -7.79      7.79 o 
   8   1   6      293.16      271.55     15.46 o 
   9   1   6      141.33      150.84     10.94 o 
  10   1   6     1861.53     1896.38     29.90 o 
  11   1   6     3654.32     3384.38     55.88 o 
  12   1   6      186.89      109.15     24.01 o 
  13   1   6      858.90      892.02     41.39 o 
  14   1   6      938.63      805.98     43.26 o 
  15   1   6      517.27      542.32     55.99 o 
 -17   2   6     1799.18     1848.52     88.43 o 
 -16   2   6      102.47       30.50     30.57 o 
 -15   2   6      160.91      132.68     27.94 o 
 -14   2   6      272.21      342.59     22.92 o 
 -13   2   6      811.91      782.40     26.82 o 
 -12   2   6     1375.18     1449.09     29.04 o 
 -11   2   6       27.95       17.99      8.80 o 
 -10   2   6       15.10       20.44     10.81 o 
  -9   2   6     3903.40     4193.23     39.77 o 
  -8   2   6    14249.26    13884.52    100.17 o 
  -7   2   6     3524.05     3433.32     55.08 o 
  -6   2   6     4381.94     4769.35     36.72 o 
  -5   2   6      973.73     1040.53     11.83 o 
  -4   2   6     5424.84     5478.90     37.29 o 
  -3   2   6    12769.54    13146.04     76.08 o 
  -2   2   6    26492.08    26872.83    128.55 o 
  -1   2   6    11183.37    11151.90     57.36 o 
   0   2   6       81.73       65.30      3.50 o 
   1   2   6     8897.04     9328.06     52.80 o 
   2   2   6    28802.72    27787.10    123.95 o 
   3   2   6       93.52      155.88      5.55 o 
   4   2   6       45.57       74.93      4.88 o 
   5   2   6     1084.14      934.72     13.68 o 
   6   2   6      728.86      640.64     15.71 o 
   7   2   6     4980.43     4798.87     50.97 o 
   8   2   6     7952.03     7553.15     61.20 o 
   9   2   6      276.74      281.61     13.43 o 
  10   2   6     1885.95     1944.06     28.91 o 
  11   2   6     5464.41     5400.73     72.85 o 
  12   2   6      163.73      162.49     26.13 o 
  13   2   6      118.81      183.50     28.56 o 
  14   2   6     1489.82     1576.18     55.07 o 
  15   2   6      701.97      749.17     45.77 o 
 -17   3   6       11.14      -31.01     31.01 o 
 -16   3   6       50.21       21.64     30.68 o 
 -15   3   6      358.61      286.84     35.30 o 
 -14   3   6      168.75      215.32     25.93 o 
 -13   3   6      514.85      484.91     20.82 o 
 -12   3   6      700.35      679.19     20.32 o 
 -11   3   6     1467.33     1417.54     27.53 o 
 -10   3   6     3841.67     3825.41     38.26 o 
  -9   3   6     8705.30     9064.73     65.43 o 
  -8   3   6    13297.93    13627.50     98.55 o 
  -7   3   6    12132.33    12237.02     61.49 o 
  -6   3   6     1453.91     1393.89     12.57 o 
  -5   3   6      289.72      418.36      7.28 o 
  -4   3   6      799.59      715.76     11.09 o 
  -3   3   6     6295.18     5763.51     33.94 o 
  -2   3   6     3377.16     3096.84     21.14 o 
  -1   3   6      814.36     1007.64     10.50 o 
   0   3   6      203.54      330.72      6.30 o 
   1   3   6     2780.21     2375.31     19.04 o 
   2   3   6       10.44       17.14      4.14 o 
   3   3   6    16337.48    15964.79     83.61 o 
   4   3   6     8960.12     8778.89     51.50 o 
   5   3   6     1906.28     1825.38     21.26 o 
   6   3   6    13974.04    13978.37     95.26 o 
   7   3   6      317.41      246.07     12.16 o 
   8   3   6     1894.66     1717.49     28.23 o 
   9   3   6      407.88      394.06     16.81 o 
  10   3   6     7439.58     7419.86     74.95 o 
  11   3   6      392.81      399.10     30.54 o 
  12   3   6      123.16      129.01     25.85 o 
  13   3   6       19.69        5.83     23.90 o 
  14   3   6      856.34      729.92     44.05 o 
  15   3   6      749.36      959.89     68.91 o 
 -17   4   6      245.12      348.72     42.88 o 
 -16   4   6     2008.88     2199.00     71.22 o 
 -15   4   6        1.25      -28.90     31.38 o 
 -14   4   6      324.19      315.90     30.05 o 
 -13   4   6    11336.25    11569.41     99.70 o 
 -12   4   6       22.02       32.12      8.43 o 
 -11   4   6     5595.85     5561.09     49.03 o 
 -10   4   6       43.41       44.17      7.81 o 
  -9   4   6    21117.92    21165.77    128.41 o 
  -8   4   6     1607.64     1656.23     18.69 o 
  -7   4   6      356.95      435.89      8.08 o 
  -6   4   6        0.34        4.17      3.57 o 
  -5   4   6       61.62       81.43      4.45 o 
  -4   4   6      722.02      821.05      8.71 o 
  -3   4   6     6705.01     7338.30     35.19 o 
  -2   4   6      584.71      753.68      9.01 o 
  -1   4   6     2363.36     2211.32     23.31 o 
   0   4   6     9830.21    10458.00     60.74 o 
   1   4   6      675.20      497.28      7.95 o 
   2   4   6     3159.75     3104.96     25.14 o 
   3   4   6    32999.50    32819.10    159.36 o 
   4   4   6     3978.01     4122.96     29.82 o 
   5   4   6     1080.35      954.66     16.71 o 
   6   4   6    12420.51    11780.82     79.35 o 
   7   4   6     2716.59     2466.35     32.22 o 
   8   4   6       49.00       36.62     11.60 o 
   9   4   6      984.66      973.14     24.28 o 
  10   4   6    10349.92    10448.43    101.34 o 
  11   4   6      119.04      111.30     24.93 o 
  12   4   6       23.87       -1.29     23.35 o 
  13   4   6       27.47        2.58     25.18 o 
  14   4   6      727.54      644.09     44.01 o 
 -17   5   6       32.14       19.05     37.87 o 
 -16   5   6     1108.65     1244.67     57.19 o 
 -15   5   6      392.38      415.80     38.68 o 
 -14   5   6     1513.51     1529.45     32.33 o 
 -13   5   6     7520.02     7802.33     76.59 o 
 -12   5   6        2.77       11.14     10.39 o 
 -11   5   6      203.97      150.63     16.75 o 
 -10   5   6       18.69       28.78      7.64 o 
  -9   5   6     3041.47     3147.51     37.84 o 
  -8   5   6     1867.78     1732.10     20.24 o 
  -7   5   6      664.76      694.84      9.73 o 
  -6   5   6     1335.94     1347.06     13.35 o 
  -5   5   6       38.37       11.82      3.91 o 
  -4   5   6      591.33      477.92      7.76 o 
  -3   5   6     5463.43     5452.72     28.25 o 
  -2   5   6    18085.94    19075.55     86.02 o 
  -1   5   6       97.55       69.57      4.88 o 
   0   5   6    22734.65    21990.47    104.13 o 
   1   5   6      716.61      639.19     10.05 o 
   2   5   6      778.18      784.34     11.01 o 
   3   5   6    13884.01    13523.20     74.02 o 
   4   5   6    10266.84     9835.44     60.30 o 
   5   5   6     8889.86     8739.06     66.34 o 
   6   5   6       10.39        8.19      7.46 o 
   7   5   6       59.22       50.48     10.71 o 
   8   5   6      878.10      800.19     22.10 o 
   9   5   6     2030.01     1870.07     40.73 o 
  10   5   6      272.39      239.10     24.61 o 
  11   5   6       22.16        3.14     21.77 o 
  12   5   6      926.20      938.93     44.20 o 
  13   5   6      566.37      544.12     40.43 o 
  14   5   6       46.83      -12.79     28.69 o 
 -17   6   6       61.12       25.02     38.00 o 
 -16   6   6        5.04       35.64     30.51 o 
 -15   6   6     1420.87     1428.34     70.71 o 
 -14   6   6     2108.99     2253.36     44.03 o 
 -13   6   6     1433.53     1371.27     29.53 o 
 -12   6   6     1762.36     1738.25     31.40 o 
 -11   6   6      164.12      154.68     11.55 o 
 -10   6   6     1382.35     1455.34     23.28 o 
  -9   6   6      111.50      133.73      9.17 o 
  -8   6   6      510.82      531.02     12.86 o 
  -7   6   6     2587.64     2652.66     22.75 o 
  -6   6   6      613.60      608.54      9.62 o 
  -5   6   6      842.58      744.22      9.64 o 
  -4   6   6     1143.92     1266.68     11.23 o 
  -3   6   6    18031.40    17769.14     77.37 o 
  -2   6   6     5168.91     5164.68     29.41 o 
  -1   6   6     7156.49     6860.90     38.53 o 
   0   6   6    21443.96    21564.63     94.05 o 
   1   6   6      149.06      126.34      6.07 o 
   2   6   6     2862.86     2894.54     22.84 o 
   3   6   6     3711.92     3581.28     31.45 o 
   4   6   6     3915.90     3726.00     35.79 o 
   5   6   6      196.13      149.63     10.60 o 
   6   6   6      487.48      474.86     14.25 o 
   7   6   6      127.86       88.00     12.66 o 
   8   6   6      153.12      122.05     14.06 o 
   9   6   6       81.93       16.32     20.16 o 
  10   6   6      559.52      421.51     27.42 o 
  11   6   6     1775.63     1740.99     39.22 o 
  12   6   6      928.61      833.38     44.26 o 
  13   6   6      913.06      888.27     47.26 o 
 -17   7   6      121.70      182.13     45.66 o 
 -16   7   6        0.50       24.43     30.49 o 
 -15   7   6      317.66      318.87     30.53 o 
 -14   7   6       46.42       50.74     16.17 o 
 -13   7   6        3.43       -9.40     14.73 o 
 -12   7   6     1820.78     1843.14     33.25 o 
 -11   7   6     2729.27     2702.23     37.10 o 
 -10   7   6      271.66      246.26     13.88 o 
  -9   7   6     5186.29     5098.02     46.04 o 
  -8   7   6     8710.53     8463.57     62.22 o 
  -7   7   6     5434.58     4977.90     42.52 o 
  -6   7   6     2376.27     2197.36     31.30 o 
  -5   7   6    12558.09    12466.46     62.20 o 
  -4   7   6       16.86       18.40      4.43 o 
  -3   7   6      130.86      143.44      6.30 o 
  -2   7   6     4824.39     4918.87     30.08 o 
  -1   7   6    25595.32    24944.81    105.84 o 
   0   7   6     1779.14     1670.76     15.37 o 
   1   7   6     1936.81     1934.52     18.30 o 
   2   7   6     2443.28     2241.25     21.57 o 
   3   7   6    20259.77    19533.67    116.88 o 
   4   7   6       14.65       23.66      9.81 o 
   5   7   6     8880.00     8429.15     67.81 o 
   6   7   6      318.62      362.19     14.12 o 
   7   7   6      937.36      914.43     24.39 o 
   8   7   6      918.53      971.28     28.77 o 
   9   7   6     1550.03     1599.83     44.15 o 
  10   7   6      311.93      300.87     26.17 o 
  11   7   6     1824.47     1627.09     39.81 o 
  12   7   6     4413.09     4713.88     90.46 o 
  13   7   6        0.69       22.32     28.55 o 
 -17   8   6       22.01      -35.03     59.20 o 
 -16   8   6        9.40        6.36     26.45 o 
 -15   8   6      285.26      236.12     39.73 o 
 -14   8   6      962.98      906.04     47.10 o 
 -13   8   6      208.89      197.26     26.55 o 
 -12   8   6      927.39      883.88     29.14 o 
 -11   8   6     2707.66     2672.09     40.93 o 
 -10   8   6      343.74      357.06     23.38 o 
  -9   8   6        8.27       -3.19      8.97 o 
  -8   8   6     7897.44     8460.78     64.55 o 
  -7   8   6     9683.67     9665.80     74.09 o 
  -6   8   6      350.08      337.74     11.56 o 
  -5   8   6     3574.82     3322.34     27.51 o 
  -4   8   6       15.64       -0.19      4.85 o 
  -3   8   6      100.30       97.00      5.69 o 
  -2   8   6     1809.67     1873.84     16.56 o 
  -1   8   6    15361.84    15728.03     69.83 o 
   0   8   6      345.63      361.68      8.29 o 
   1   8   6     1153.61     1282.01     15.80 o 
   2   8   6        2.92        7.26      6.38 o 
   3   8   6       66.60       72.91      9.33 o 
   4   8   6     3045.95     3114.81     36.43 o 
   5   8   6     6330.15     6340.86     57.28 o 
   6   8   6     2179.94     2234.29     31.00 o 
   7   8   6      239.47      265.58     20.23 o 
   8   8   6     2704.21     2625.92     46.14 o 
   9   8   6     1185.21     1225.76     44.92 o 
  10   8   6      634.62      648.46     34.07 o 
  11   8   6     2056.51     1979.87     59.86 o 
  12   8   6     1463.42     1354.85     54.41 o 
 -17   9   6      283.69      224.43     69.81 o 
 -16   9   6        4.28       31.21     28.53 o 
 -15   9   6       52.25       26.27     20.18 o 
 -14   9   6     1835.59     1840.45     47.99 o 
 -13   9   6       72.28       44.91     18.97 o 
 -12   9   6     4901.27     4894.36     69.04 o 
 -11   9   6     8463.32     8394.06     97.75 o 
 -10   9   6     2188.56     2066.49     34.58 o 
  -9   9   6     1264.08     1222.28     22.86 o 
  -8   9   6     2210.41     2169.90     28.89 o 
  -7   9   6     3225.96     3393.24     36.27 o 
  -6   9   6     1137.42     1041.07     18.06 o 
  -5   9   6     1501.18     1547.13     20.06 o 
  -4   9   6      168.80      154.25      8.46 o 
  -3   9   6     2633.34     2401.50     25.20 o 
  -2   9   6     6143.04     6163.54     35.85 o 
  -1   9   6     3667.67     3491.02     24.59 o 
   0   9   6     6094.57     5919.74     35.64 o 
   1   9   6     5882.90     5870.24     42.18 o 
   2   9   6      742.69      772.75     16.32 o 
   3   9   6     1139.05     1123.22     21.53 o 
   4   9   6     1950.22     1966.24     30.05 o 
   5   9   6     6000.92     5782.42     55.44 o 
   6   9   6     1550.09     1527.54     27.14 o 
   7   9   6     1145.45     1125.71     32.05 o 
   8   9   6      216.61      150.32     21.00 o 
   9   9   6      508.02      578.98     42.19 o 
  10   9   6       59.32       50.28     37.35 o 
  11   9   6     2213.71     2231.43     57.79 o 
  12   9   6      225.90      112.09     32.82 o 
 -16  10   6      877.27      865.12     50.46 o 
 -15  10   6      575.88      494.77     31.31 o 
 -14  10   6      817.70      770.97     35.36 o 
 -13  10   6       14.61      -17.03     17.03 o 
 -12  10   6     3491.49     3498.83     63.85 o 
 -11  10   6     3888.09     3810.85     55.79 o 
 -10  10   6     1827.54     1813.41     32.93 o 
  -9  10   6     1485.92     1502.81     26.04 o 
  -8  10   6     1114.03     1139.85     22.49 o 
  -7  10   6       27.27       25.68      8.91 o 
  -6  10   6      269.30      306.91     10.61 o 
  -5  10   6     3462.95     3222.57     31.04 o 
  -4  10   6      289.56      374.54     11.90 o 
  -3  10   6       42.80       39.61      7.23 o 
  -2  10   6     2844.93     2830.65     25.75 o 
  -1  10   6       70.53       77.14      9.84 o 
   0  10   6     7552.42     7920.92     59.79 o 
   1  10   6    14842.86    14773.54     94.91 o 
   2  10   6      219.72      252.20     13.52 o 
   3  10   6     3583.56     3495.70     44.33 o 
   4  10   6     4088.33     4126.18     46.19 o 
   5  10   6     2771.55     2583.78     43.69 o 
   6  10   6      924.83      916.95     26.77 o 
   7  10   6     1223.38     1129.14     35.93 o 
   8  10   6       19.44        0.36     19.31 o 
   9  10   6        5.62      -18.93     18.93 o 
  10  10   6      175.23      117.79     38.58 o 
  11  10   6       24.40       46.16     23.39 o 
 -16  11   6      385.97      288.22     47.88 o 
 -15  11   6      194.49      222.43     27.20 o 
 -14  11   6       18.08      -10.65     19.39 o 
 -13  11   6      108.40      111.70     22.24 o 
 -12  11   6      553.59      510.32     30.06 o 
 -11  11   6      297.46      300.25     21.42 o 
 -10  11   6     2841.96     2895.88     43.07 o 
  -9  11   6      325.04      281.12     19.41 o 
  -8  11   6     1857.92     1885.43     29.58 o 
  -7  11   6     1002.28      903.03     22.74 o 
  -6  11   6    20620.72    20292.45    117.03 o 
  -5  11   6       44.71       34.78      8.80 o 
  -4  11   6       27.86       28.74      8.45 o 
  -3  11   6     5003.69     5083.06     40.84 o 
  -2  11   6    11064.81    11371.18     77.83 o 
  -1  11   6      203.85      191.60     11.39 o 
   0  11   6     3981.83     3880.20     40.88 o 
   1  11   6    11655.27    11709.17     85.67 o 
   2  11   6        5.74        0.49      9.91 o 
   3  11   6     1260.15     1147.60     24.36 o 
   4  11   6      549.52      597.54     20.54 o 
   5  11   6      967.72      852.56     25.34 o 
   6  11   6       58.93       98.69     15.76 o 
   7  11   6      179.30      218.70     23.37 o 
   8  11   6       14.74       25.91     20.89 o 
   9  11   6      327.73      235.21     26.88 o 
  10  11   6       16.89       13.28     25.37 o 
 -16  12   6        3.94       62.91     40.52 o 
 -15  12   6      208.43      129.67     40.23 o 
 -14  12   6       22.86       13.82     22.29 o 
 -13  12   6       87.99       59.76     35.27 o 
 -12  12   6      626.73      682.25     34.30 o 
 -11  12   6     1162.25     1174.47     32.55 o 
 -10  12   6     2621.45     2718.29     43.92 o 
  -9  12   6      925.39      927.79     26.96 o 
  -8  12   6      272.77      283.33     16.36 o 
  -7  12   6     1021.76     1033.86     21.49 o 
  -6  12   6    12463.18    12378.16     80.82 o 
  -5  12   6     2060.93     2056.74     39.09 o 
  -4  12   6      850.20      854.69     21.54 o 
  -3  12   6        3.36        1.75      9.31 o 
  -2  12   6      543.73      528.99     18.21 o 
  -1  12   6       47.12       33.37     12.75 o 
   0  12   6     1340.94     1341.22     26.65 o 
   1  12   6      763.06      779.51     22.31 o 
   2  12   6        6.55       12.84     12.20 o 
   3  12   6     1189.00     1134.60     25.47 o 
   4  12   6        9.16       17.93     14.65 o 
   5  12   6      351.58      301.06     20.75 o 
   6  12   6      949.51      933.52     27.82 o 
   7  12   6     2925.14     3031.54     59.33 o 
   8  12   6      119.37       99.61     24.36 o 
   9  12   6      269.17      202.42     27.70 o 
  10  12   6       26.05       68.30     28.39 o 
 -15  13   6      485.76      605.12     50.99 o 
 -14  13   6       76.43       58.36     31.78 o 
 -13  13   6       30.87       13.75     21.48 o 
 -12  13   6     1482.96     1692.01     50.39 o 
 -11  13   6     3002.06     3238.61     53.13 o 
 -10  13   6      899.05      849.67     29.68 o 
  -9  13   6     1842.41     1775.11     39.28 o 
  -8  13   6     1003.06      854.75     22.02 o 
  -7  13   6     8119.27     7992.83     72.21 o 
  -6  13   6     3256.53     3103.40     34.19 o 
  -5  13   6     3555.70     3535.71     39.15 o 
  -4  13   6     1901.88     1780.05     29.95 o 
  -3  13   6     1133.29     1096.67     23.05 o 
  -2  13   6      385.20      349.48     18.10 o 
  -1  13   6      738.43      694.49     23.61 o 
   0  13   6     1064.06     1072.70     32.31 o 
   1  13   6        4.42        5.48     12.75 o 
   2  13   6     4947.67     5026.27     71.78 o 
   3  13   6      255.84      189.90     18.89 o 
   4  13   6      679.05      551.22     25.40 o 
   5  13   6      203.20      216.29     31.03 o 
   6  13   6     4231.82     4299.38     71.56 o 
   7  13   6     3264.14     3407.85     64.91 o 
   8  13   6       21.34       29.34     23.43 o 
   9  13   6      216.84      155.07     27.63 o 
 -15  14   6        1.91      -40.71     40.71 o 
 -14  14   6      680.06      533.39     46.98 o 
 -13  14   6     1235.56     1420.88     50.54 o 
 -12  14   6      274.91      267.35     29.42 o 
 -11  14   6      235.29      246.88     23.01 o 
 -10  14   6     4326.60     4409.48     64.34 o 
  -9  14   6      343.33      297.50     21.69 o 
  -8  14   6      447.12      430.51     18.85 o 
  -7  14   6        1.99       -9.77      9.77 o 
  -6  14   6     2279.58     2299.20     35.47 o 
  -5  14   6       54.76       57.63     13.18 o 
  -4  14   6     1752.79     1709.06     30.70 o 
  -3  14   6      112.68      105.79     14.25 o 
  -2  14   6      616.85      609.67     27.72 o 
  -1  14   6      316.67      230.39     18.89 o 
   0  14   6     1696.67     1672.49     35.68 o 
   1  14   6       76.35       85.55     17.93 o 
   2  14   6     6099.13     5827.60     80.46 o 
   3  14   6     1746.89     1809.80     45.88 o 
   4  14   6       20.01      110.08     21.68 o 
   5  14   6       74.08      109.67     31.15 o 
   6  14   6     2428.26     2651.04     76.77 o 
   7  14   6       51.64       47.59     24.16 o 
   8  14   6       20.06       47.57     25.59 o 
 -14  15   6      287.04      209.22     64.28 o 
 -13  15   6     1190.10     1242.25     72.73 o 
 -12  15   6       70.72       75.68     26.12 o 
 -11  15   6       13.33      -18.59     18.59 o 
 -10  15   6      945.15      923.54     33.88 o 
  -9  15   6     1339.80     1409.01     38.77 o 
  -8  15   6     3915.67     3903.22     54.33 o 
  -7  15   6       61.55       37.75     11.96 o 
  -6  15   6       16.86       19.10     13.73 o 
  -5  15   6       73.71       57.34     14.44 o 
  -4  15   6     3905.84     3875.63     47.43 o 
  -3  15   6       12.91        1.15     14.09 o 
  -2  15   6       68.13       21.30     15.52 o 
  -1  15   6      507.30      546.42     25.56 o 
   0  15   6     4321.38     4433.54     62.77 o 
   1  15   6      132.08      125.85     21.05 o 
   2  15   6     2096.55     2101.19     49.97 o 
   3  15   6     1103.16     1136.39     44.07 o 
   4  15   6        4.12      -22.33     22.33 o 
   5  15   6      484.58      436.50     28.76 o 
   6  15   6      465.92      510.98     39.87 o 
   7  15   6      391.80      393.28     37.85 o 
 -13  16   6      221.10      254.87     41.83 o 
 -12  16   6      288.64      328.12     41.95 o 
 -11  16   6      535.20      578.35     40.92 o 
 -10  16   6      193.76      201.28     24.33 o 
  -9  16   6     1391.95     1436.80     41.48 o 
  -8  16   6      698.61      693.26     27.54 o 
  -7  16   6       52.13       28.69     17.36 o 
  -6  16   6       68.77       72.21     16.24 o 
  -5  16   6     3653.33     3637.67     60.90 o 
  -4  16   6     4122.50     4246.66     70.57 o 
  -3  16   6      222.80      201.84     22.26 o 
  -2  16   6     3151.79     3293.02     60.12 o 
  -1  16   6      361.29      338.05     25.16 o 
   0  16   6     1184.42     1169.18     38.81 o 
   1  16   6       75.42       46.52     20.48 o 
   2  16   6      152.63      108.49     23.71 o 
   3  16   6     1072.26     1015.02     46.43 o 
   4  16   6       17.99      -25.37     25.37 o 
   5  16   6      494.18      494.01     32.87 o 
 -12  17   6        2.80       25.13     28.82 o 
 -11  17   6      380.33      421.33     34.47 o 
 -10  17   6       82.52       78.46     26.52 o 
  -9  17   6     1745.77     1799.17     52.42 o 
  -8  17   6      607.23      622.92     30.24 o 
  -7  17   6        9.94       18.37     18.72 o 
  -6  17   6       18.50       -1.84     16.86 o 
  -5  17   6     6249.76     6679.49     71.59 o 
  -4  17   6     2189.13     2169.40     47.25 o 
  -3  17   6      304.79      259.11     23.19 o 
  -2  17   6      284.08      194.44     22.35 o 
  -1  17   6       78.01       46.47     21.52 o 
   0  17   6       95.31      126.43     25.28 o 
   1  17   6       89.95      116.68     25.34 o 
   2  17   6       84.89       77.00     25.09 o 
   3  17   6       85.71       76.53     28.22 o 
   4  17   6      867.08      939.48     43.13 o 
 -11  18   6      472.41      302.76     51.42 o 
 -10  18   6       26.06       52.37     26.47 o 
  -9  18   6      719.18      718.44     39.63 o 
  -8  18   6      921.78      818.59     34.15 o 
  -7  18   6       45.21       54.50     21.42 o 
  -6  18   6      673.77      670.33     30.88 o 
  -5  18   6      215.90      189.85     24.16 o 
  -4  18   6       26.78       40.42     23.22 o 
  -3  18   6      335.87      268.22     34.95 o 
  -2  18   6        9.26        4.57     22.47 o 
  -1  18   6        6.40      -13.63     28.22 o 
   0  18   6      461.11      414.37     35.75 o 
   1  18   6      462.50      445.83     37.60 o 
   2  18   6       16.82       27.19     25.01 o 
  -8  19   6     1595.72     1596.95     72.36 o 
  -7  19   6      133.13       69.64     22.94 o 
  -6  19   6     1338.43     1237.51     38.89 o 
  -5  19   6       30.03       -0.27     25.38 o 
  -4  19   6      108.49       76.31     33.54 o 
  -3  19   6      684.23      719.97     39.12 o 
  -2  19   6     1043.64      891.70     41.50 o 
  -1  19   6     1438.68     1380.11     54.50 o 
   0  19   6      171.42      181.27     40.19 o 
   1 -20   7      147.27      171.31     34.64 o 
   2 -20   7      303.29      200.13     27.53 o 
   3 -20   7      158.55      191.82     29.43 o 
   4 -20   7        7.87       44.98     23.77 o 
   5 -20   7      280.85      179.20     31.10 o 
   6 -20   7      133.63      160.03     47.03 o 
  -2 -19   7       47.88      100.74     23.29 o 
  -1 -19   7      446.83      403.88     30.11 o 
   0 -19   7      106.01       86.38     36.71 o 
   1 -19   7     1613.42     1756.74     46.55 o 
   2 -19   7      952.87      934.08     34.26 o 
   3 -19   7      566.73      647.75     33.65 o 
   4 -19   7     1414.50     1484.49     52.60 o 
   5 -19   7      523.95      524.90     32.09 o 
   6 -19   7       84.84       64.62     26.07 o 
   7 -19   7      392.15      508.56     37.92 o 
   8 -19   7     1077.98     1080.36     45.29 o 
   9 -19   7       55.34      112.74     48.82 o 
  -4 -18   7        4.80      -20.91     22.95 o 
  -3 -18   7        2.81       32.98     20.12 o 
  -2 -18   7     1189.69     1223.23     38.58 o 
  -1 -18   7      398.80      279.14     26.34 o 
   0 -18   7       68.21       74.16     24.01 o 
   1 -18   7     3000.71     3068.10     52.49 o 
   2 -18   7     5155.41     5323.83     75.73 o 
   3 -18   7     1320.01     1286.10     36.59 o 
   4 -18   7      203.86      257.43     32.97 o 
   5 -18   7      192.56      234.32     24.60 o 
   6 -18   7     2491.50     2723.19     60.37 o 
   7 -18   7      741.51      848.38     35.72 o 
   8 -18   7      248.50      212.78     27.41 o 
   9 -18   7      136.63      112.33     29.03 o 
  10 -18   7      244.44      176.21     27.73 o 
  -6 -17   7      189.27      214.73     34.17 o 
  -5 -17   7      540.01      466.37     34.49 o 
  -4 -17   7       34.21       21.25     23.01 o 
  -3 -17   7     3098.18     3161.73     54.25 o 
  -2 -17   7      242.02      202.86     23.54 o 
  -1 -17   7     1607.38     1597.71     50.39 o 
   0 -17   7       78.71      116.40     18.08 o 
   1 -17   7      504.95      526.17     32.18 o 
   2 -17   7     6188.06     6427.15     68.75 o 
   3 -17   7      650.16      642.49     27.76 o 
   4 -17   7      317.02      281.24     22.42 o 
   5 -17   7      727.39      646.38     30.44 o 
   6 -17   7      595.38      675.41     29.90 o 
   7 -17   7       44.03       36.83     18.48 o 
   8 -17   7       18.74       36.65     17.67 o 
   9 -17   7      920.19      997.64     39.42 o 
  10 -17   7       63.83       88.17     21.79 o 
  11 -17   7      635.43      678.94     55.30 o 
  -7 -16   7      442.96      411.53     37.07 o 
  -6 -16   7      798.07      700.01     56.56 o 
  -5 -16   7      845.41      801.74     37.06 o 
  -4 -16   7      206.91      270.80     21.55 o 
  -3 -16   7     3132.44     3038.69     73.06 o 
  -2 -16   7      111.14      103.04     21.61 o 
  -1 -16   7      481.28      478.21     24.24 o 
   0 -16   7      220.84      252.04     19.10 o 
   1 -16   7     2106.74     2066.60     38.12 o 
   2 -16   7      142.66      144.13     17.26 o 
   3 -16   7     1372.26     1455.42     31.91 o 
   4 -16   7       45.99       20.43     16.01 o 
   5 -16   7     3072.79     3246.93     50.23 o 
   6 -16   7       42.48       38.91     17.51 o 
   7 -16   7      663.25      714.44     27.18 o 
   8 -16   7        0.95       22.23     16.10 o 
   9 -16   7      642.36      695.08     33.70 o 
  10 -16   7     3364.75     3478.63     96.17 o 
  11 -16   7       99.49      148.24     54.46 o 
  12 -16   7       52.33       99.01     38.52 o 
  -8 -15   7      208.09      219.95     30.63 o 
  -7 -15   7       61.00       43.38     26.28 o 
  -6 -15   7      263.15      248.40     28.27 o 
  -5 -15   7     1543.77     1456.24     41.40 o 
  -4 -15   7      220.24      208.06     21.87 o 
  -3 -15   7      864.99      969.08     30.85 o 
  -2 -15   7       29.32       49.02     16.93 o 
  -1 -15   7        3.91        7.33     14.07 o 
   0 -15   7      317.62      336.13     18.65 o 
   1 -15   7      586.70      584.89     21.54 o 
   2 -15   7      386.37      344.32     18.37 o 
   3 -15   7     5835.75     5950.89     58.84 o 
   4 -15   7       49.96       17.21     14.08 o 
   5 -15   7        7.42       -8.06     14.43 o 
   6 -15   7      107.57       90.11     17.21 o 
   7 -15   7     3949.06     3944.58     53.65 o 
   8 -15   7      171.15      149.23     18.00 o 
   9 -15   7      706.35      713.71     32.78 o 
  10 -15   7     2480.00     2343.34     75.52 o 
  11 -15   7      157.11      140.37     30.65 o 
  12 -15   7       85.21       57.37     31.55 o 
  13 -15   7      467.84      408.32     48.71 o 
  -9 -14   7     2126.14     2043.60     52.09 o 
  -8 -14   7      489.26      652.78     37.14 o 
  -7 -14   7      408.75      303.55     29.02 o 
  -6 -14   7       47.26       83.50     23.12 o 
  -5 -14   7     1695.30     1744.67     42.87 o 
  -4 -14   7       96.55       55.96     15.84 o 
  -3 -14   7     1180.25     1110.91     29.69 o 
  -2 -14   7     1894.37     1767.59     31.30 o 
  -1 -14   7        7.35       10.12     13.07 o 
   0 -14   7     2256.73     2206.96     34.16 o 
   1 -14   7     2162.94     2127.18     31.68 o 
   2 -14   7     1169.45     1102.87     25.17 o 
   3 -14   7     7838.18     8125.31     69.35 o 
   4 -14   7     3342.96     3306.11     41.82 o 
   5 -14   7     2092.64     2063.02     36.01 o 
   6 -14   7       35.68       59.20     14.34 o 
   7 -14   7      340.91      309.17     18.45 o 
   8 -14   7      435.62      467.28     21.11 o 
   9 -14   7     2033.19     2069.83     82.26 o 
  10 -14   7      190.77      153.42     25.28 o 
  11 -14   7      213.49      148.70     30.11 o 
  12 -14   7        4.98       -0.52     27.72 o 
  13 -14   7     1696.44     1733.26     60.98 o 
  14 -14   7     1507.26     1478.48     59.47 o 
 -10 -13   7     1281.31     1305.71     91.26 o 
  -9 -13   7      590.71      548.87     30.77 o 
  -8 -13   7      499.64      367.93     30.97 o 
  -7 -13   7      870.13      733.02     34.12 o 
  -6 -13   7      134.32       67.22     21.34 o 
  -5 -13   7      182.86      159.18     34.16 o 
  -4 -13   7       26.34       30.79     14.56 o 
  -3 -13   7     1356.09     1331.48     29.16 o 
  -2 -13   7      125.64      100.55     13.13 o 
  -1 -13   7     2591.37     2596.59     43.09 o 
   0 -13   7      200.55      185.96     14.87 o 
   1 -13   7     4461.05     4371.56     44.10 o 
   2 -13   7     2611.83     2554.24     33.10 o 
   3 -13   7     5218.33     5390.00     51.99 o 
   4 -13   7      484.40      525.92     24.01 o 
   5 -13   7     1747.90     1726.98     35.02 o 
   6 -13   7      755.30      786.33     22.05 o 
   7 -13   7     1851.83     1803.28     34.01 o 
   8 -13   7      814.87      825.84     24.65 o 
   9 -13   7      686.01      686.04     38.99 o 
  10 -13   7       26.64       34.18     23.39 o 
  11 -13   7      533.88      478.86     37.05 o 
  12 -13   7      233.40      246.30     33.31 o 
  13 -13   7      242.58      279.00     35.77 o 
  14 -13   7       40.23       99.21     33.07 o 
 -11 -12   7      132.67      121.99     37.44 o 
 -10 -12   7      350.41      323.27     41.31 o 
  -9 -12   7      134.37      113.87     21.22 o 
  -8 -12   7     2995.95     3043.02     61.65 o 
  -7 -12   7     1067.18      929.21     34.70 o 
  -6 -12   7     1191.12     1119.36     33.56 o 
  -5 -12   7      372.56      240.78     38.29 o 
  -4 -12   7     6608.74     6421.34     61.07 o 
  -3 -12   7      210.53      219.40     14.39 o 
  -2 -12   7     1278.41     1182.94     24.36 o 
  -1 -12   7    12433.45    12141.44     84.52 o 
   0 -12   7     1109.17     1091.29     21.61 o 
   1 -12   7       50.82       48.07      9.87 o 
   2 -12   7      631.92      637.44     17.44 o 
   3 -12   7    10783.37    10980.26     77.07 o 
   4 -12   7     1070.54      989.83     23.24 o 
   5 -12   7      705.05      782.73     20.66 o 
   6 -12   7      811.06      703.03     20.19 o 
   7 -12   7      832.32      818.63     21.27 o 
   8 -12   7      408.70      423.88     16.80 o 
   9 -12   7      277.43      330.92     20.81 o 
  10 -12   7      413.15      385.65     31.42 o 
  11 -12   7     4164.07     4202.56     81.10 o 
  12 -12   7      779.35      703.63     41.50 o 
  13 -12   7      102.18      114.43     30.03 o 
  14 -12   7       15.08       48.31     30.24 o 
  15 -12   7     1971.76     2127.00     86.64 o 
 -12 -11   7      622.75      583.05     48.50 o 
 -11 -11   7      193.91      142.13     35.21 o 
 -10 -11   7      213.56      183.82     33.28 o 
  -9 -11   7      541.59      559.99     43.29 o 
  -8 -11   7     4499.49     4423.95     72.32 o 
  -7 -11   7     3814.83     3846.17     59.61 o 
  -6 -11   7     1236.68     1335.51     54.19 o 
  -5 -11   7      151.02      164.18     15.19 o 
  -4 -11   7     6825.33     6738.16     57.44 o 
  -3 -11   7     1868.24     1900.77     28.38 o 
  -2 -11   7      502.92      491.60     16.92 o 
  -1 -11   7     2827.94     2656.83     31.21 o 
   0 -11   7        2.41       -4.48      7.76 o 
   1 -11   7      184.21      136.43      9.69 o 
   2 -11   7     1353.79     1230.72     19.59 o 
   3 -11   7      386.85      344.20     12.82 o 
   4 -11   7       93.48      102.99      9.91 o 
   5 -11   7     5751.83     5643.15     52.23 o 
   6 -11   7     1659.11     1574.53     26.69 o 
   7 -11   7      650.42      652.47     19.80 o 
   8 -11   7        3.94       -0.21      8.44 o 
   9 -11   7     3701.06     3702.37     51.40 o 
  10 -11   7     2034.17     2041.01     50.36 o 
  11 -11   7     4269.74     4413.68     81.76 o 
  12 -11   7      661.66      640.82     38.97 o 
  13 -11   7      899.95      907.67     45.34 o 
  14 -11   7      876.62      843.17     60.33 o 
  15 -11   7     1035.49     1031.86     80.76 o 
 -12 -10   7      873.47      911.86     53.70 o 
 -11 -10   7      840.92      787.39     49.47 o 
 -10 -10   7     1095.27     1137.06     53.48 o 
  -9 -10   7     2570.36     2532.42     70.13 o 
  -8 -10   7     3512.90     3439.73     51.63 o 
  -7 -10   7     2658.54     2711.58     45.86 o 
  -6 -10   7     4690.84     4556.53     59.01 o 
  -5 -10   7     1151.35     1193.95     25.95 o 
  -4 -10   7      106.91       83.91     10.02 o 
  -3 -10   7     2610.72     2571.03     31.40 o 
  -2 -10   7     1527.97     1537.82     24.53 o 
  -1 -10   7     2134.37     2086.69     25.49 o 
   0 -10   7     2642.31     2608.03     26.33 o 
   1 -10   7      119.18       94.88      8.69 o 
   2 -10   7     5763.01     5450.37     34.65 o 
   3 -10   7     1085.03     1036.01     16.41 o 
   4 -10   7     8269.69     8405.05     57.55 o 
   5 -10   7     4162.72     4193.91     40.73 o 
   6 -10   7     2835.67     2774.53     33.92 o 
   7 -10   7     3709.91     3737.41     42.05 o 
   8 -10   7     1821.58     1761.52     32.59 o 
   9 -10   7     1995.54     1985.25     32.92 o 
  10 -10   7        3.22       52.08     18.25 o 
  11 -10   7     5810.86     5799.21     84.52 o 
  12 -10   7      352.57      354.12     31.83 o 
  13 -10   7      691.71      707.10     39.93 o 
  14 -10   7      537.79      565.88     49.51 o 
  15 -10   7      420.56      304.06     46.84 o 
 -13  -9   7        9.20       17.28     32.35 o 
 -12  -9   7      935.66      856.00     50.53 o 
 -11  -9   7      372.23      359.02     37.36 o 
 -10  -9   7       79.91      138.71     28.84 o 
  -9  -9   7     3012.67     3018.57     56.82 o 
  -8  -9   7     6567.32     6645.69     67.90 o 
  -7  -9   7        1.87       19.91     12.35 o 
  -6  -9   7      695.07      619.29     21.80 o 
  -5  -9   7      479.57      503.58     15.83 o 
  -4  -9   7     2932.23     2818.38     30.95 o 
  -3  -9   7     2646.70     2482.17     27.94 o 
  -2  -9   7     7516.49     7342.77     49.75 o 
  -1  -9   7        4.17        6.04      6.28 o 
   0  -9   7     4038.91     3885.69     29.62 o 
   1  -9   7     3954.27     3990.45     27.17 o 
   2  -9   7      536.61      540.79     10.88 o 
   3  -9   7      210.20      235.44      8.69 o 
   4  -9   7    24192.06    24575.95    131.14 o 
   5  -9   7     8686.58     8526.51     60.45 o 
   6  -9   7     1265.08     1227.12     23.27 o 
   7  -9   7     4034.78     4098.16     42.66 o 
   8  -9   7     4110.96     3990.31     47.61 o 
   9  -9   7       72.13       63.37     14.72 o 
  10  -9   7      997.79      993.72     32.02 o 
  11  -9   7     1452.38     1417.62     39.02 o 
  12  -9   7        7.12       -5.14     19.06 o 
  13  -9   7      159.97      122.95     29.53 o 
  14  -9   7      101.55       81.16     28.57 o 
  15  -9   7       98.19       67.29     30.90 o 
  16  -9   7      195.88      128.49     35.60 o 
 -14  -8   7      319.42      402.80     54.32 o 
 -13  -8   7      306.77      307.18     40.23 o 
 -12  -8   7     2269.02     2562.91     82.70 o 
 -11  -8   7     1597.29     1633.73     59.26 o 
 -10  -8   7       17.18       36.13     17.82 o 
  -9  -8   7       18.46       12.06     15.72 o 
  -8  -8   7      629.68      632.93     21.94 o 
  -7  -8   7       21.54       38.31     10.86 o 
  -6  -8   7     9005.01     8655.62     71.99 o 
  -5  -8   7      209.46      239.54     12.99 o 
  -4  -8   7      172.28      153.47      9.81 o 
  -3  -8   7     1193.87     1087.40     17.84 o 
  -2  -8   7    11309.16    10892.34     62.63 o 
  -1  -8   7      186.53      168.27      7.19 o 
   0  -8   7     4375.37     4324.44     27.04 o 
   1  -8   7     7963.82     8040.92     45.13 o 
   2  -8   7     2247.86     2265.23     19.54 o 
   3  -8   7      923.09      881.64     13.14 o 
   4  -8   7    12228.86    12296.53     66.08 o 
   5  -8   7     4188.51     4122.77     36.37 o 
   6  -8   7     3426.74     3267.51     36.93 o 
   7  -8   7     3424.37     3221.14     35.44 o 
   8  -8   7     2008.80     1838.34     28.27 o 
   9  -8   7      237.60      232.11     16.77 o 
  10  -8   7      159.08      151.20     18.18 o 
  11  -8   7      293.95      251.05     21.88 o 
  12  -8   7     1531.03     1466.49     49.64 o 
  13  -8   7     1227.68     1287.85     50.16 o 
  14  -8   7       76.61       55.41     37.17 o 
  15  -8   7      283.04      253.71     36.54 o 
  16  -8   7      613.88      558.03     45.60 o 
 -14  -7   7      485.58      508.97     57.57 o 
 -13  -7   7       76.27       40.88     26.27 o 
 -12  -7   7      198.67      241.86     30.13 o 
 -11  -7   7      158.90      164.00     26.06 o 
 -10  -7   7      119.93      121.70     19.81 o 
  -9  -7   7       82.28       69.93     15.62 o 
  -8  -7   7      787.96      825.61     25.87 o 
  -7  -7   7     9537.02     9306.66     74.63 o 
  -6  -7   7     6732.11     6738.92     54.96 o 
  -5  -7   7      250.76      265.77     11.23 o 
  -4  -7   7       36.09       42.53      7.96 o 
  -3  -7   7     6426.43     6423.62     40.19 o 
  -2  -7   7     6058.02     5976.78     34.08 o 
  -1  -7   7      517.64      506.23      8.40 o 
   0  -7   7    10265.02     9747.68     50.64 o 
   1  -7   7     1199.46     1172.96     13.14 o 
   2  -7   7      234.72      243.36      7.18 o 
   3  -7   7     1301.44     1291.98     14.78 o 
   4  -7   7      997.13      979.30     13.86 o 
   5  -7   7     2844.69     2775.27     25.65 o 
   6  -7   7       15.11       22.71      8.01 o 
   7  -7   7     5213.76     5297.13     50.26 o 
   8  -7   7      363.68      440.41     14.51 o 
   9  -7   7     1604.22     1540.02     31.62 o 
  10  -7   7     1798.23     1694.74     34.36 o 
  11  -7   7     2748.88     2665.49     70.71 o 
  12  -7   7     7507.06     7362.83    145.14 o 
  13  -7   7     2700.66     2455.81    122.52 o 
  14  -7   7      927.02      906.71     47.82 o 
  15  -7   7      440.81      447.86     40.71 o 
  16  -7   7      688.75      583.53     46.71 o 
 -15  -6   7       98.23       60.57     45.16 o 
 -14  -6   7      301.63      251.24     45.90 o 
 -13  -6   7      282.90      258.73     26.59 o 
 -12  -6   7     2220.90     2476.18     59.23 o 
 -11  -6   7     1401.59     1468.04     59.87 o 
 -10  -6   7       57.33       12.08     15.10 o 
  -9  -6   7        5.15        9.40     11.37 o 
  -8  -6   7     2671.22     2709.91     38.03 o 
  -7  -6   7    20804.82    20833.54    130.09 o 
  -6  -6   7     4170.54     4198.34     41.26 o 
  -5  -6   7      797.82      774.11     16.90 o 
  -4  -6   7    10924.88    10637.47     56.89 o 
  -3  -6   7     5925.30     5664.27     34.06 o 
  -2  -6   7    14863.24    15184.70     69.33 o 
  -1  -6   7     3629.73     3769.24     23.82 o 
   0  -6   7     8894.88     9351.90     47.60 o 
   1  -6   7      268.46      334.51      7.92 o 
   2  -6   7     9749.39     9640.98     51.27 o 
   3  -6   7      706.43      633.99     11.17 o 
   4  -6   7       41.01       38.27      5.08 o 
   5  -6   7      105.28      107.71      6.46 o 
   6  -6   7    16938.22    17310.62     99.99 o 
   7  -6   7     3166.86     3115.86     35.40 o 
   8  -6   7      776.53      813.19     24.37 o 
   9  -6   7      471.05      490.66     21.70 o 
  10  -6   7     5546.09     5364.90     61.94 o 
  11  -6   7      979.14      929.22     36.07 o 
  12  -6   7     3230.47     3244.63     64.46 o 
  13  -6   7     2469.83     2287.50     62.62 o 
  14  -6   7      246.40      247.50     33.23 o 
  15  -6   7        0.82        6.71     31.08 o 
  16  -6   7      430.08      389.82     42.74 o 
 -15  -5   7        5.21      -38.05     38.05 o 
 -14  -5   7        4.23        7.07     31.71 o 
 -13  -5   7     6049.86     6496.86    110.81 o 
 -12  -5   7      170.36      240.05     24.21 o 
 -11  -5   7     2505.87     2487.69     49.70 o 
 -10  -5   7     2496.49     2557.77     43.79 o 
  -9  -5   7     1258.77     1344.78     26.20 o 
  -8  -5   7      585.98      548.89     17.53 o 
  -7  -5   7     3925.68     4004.77     40.45 o 
  -6  -5   7    11489.68    11161.34     64.46 o 
  -5  -5   7      817.53      758.30     11.91 o 
  -4  -5   7       39.72       41.22      5.57 o 
  -3  -5   7       30.81       35.84      3.99 o 
  -2  -5   7       31.09       10.05      3.65 o 
  -1  -5   7     2958.96     2882.72     20.34 o 
   0  -5   7     5177.05     5247.77     31.15 o 
   1  -5   7     2028.19     2015.82     16.74 o 
   2  -5   7     9804.74     9270.16     48.63 o 
   3  -5   7       94.94      109.75      5.67 o 
   4  -5   7      365.50      326.17      7.90 o 
   5  -5   7     7868.70     7656.21     43.99 o 
   6  -5   7    39320.88    39345.42    189.97 o 
   7  -5   7      117.91      114.46     12.23 o 
   8  -5   7     1714.59     1657.82     29.87 o 
   9  -5   7     1902.42     1923.32     33.42 o 
  10  -5   7    10755.35    10582.48    122.15 o 
  11  -5   7       45.20       14.50     17.39 o 
  12  -5   7        2.22       -4.05     19.04 o 
  13  -5   7     2272.69     2381.19     63.39 o 
  14  -5   7      110.09       54.45     28.14 o 
  15  -5   7      774.73      734.91     47.23 o 
  16  -5   7       87.81       57.41     31.91 o 
 -15  -4   7       15.61       34.58     30.79 o 
 -14  -4   7        5.57       63.13     29.18 o 
 -13  -4   7     6200.27     6700.91     87.04 o 
 -12  -4   7       93.54      127.34     19.83 o 
 -11  -4   7      460.59      426.46     29.76 o 
 -10  -4   7       61.02       76.12     14.66 o 
  -9  -4   7     2604.34     2502.06     40.10 o 
  -8  -4   7      985.54     1056.39     24.57 o 
  -7  -4   7      410.34      408.11     12.09 o 
  -6  -4   7     7159.72     6834.51     59.69 o 
  -5  -4   7      108.56      108.89      5.08 o 
  -4  -4   7     2791.57     2653.89     19.81 o 
  -3  -4   7     8427.73     8516.99     43.55 o 
  -2  -4   7       49.40       36.83      4.06 o 
  -1  -4   7      499.48      372.03      7.61 o 
   0  -4   7     5925.80     5518.59     36.99 o 
   1  -4   7     2093.96     2004.17     18.63 o 
   2  -4   7    10177.67    10606.35     51.66 o 
   3  -4   7      577.05      676.72      9.50 o 
   4  -4   7     3067.53     2840.68     21.42 o 
   5  -4   7    14388.31    14253.84     71.22 o 
   6  -4   7    13620.45    13192.68     73.61 o 
   7  -4   7      167.87      158.63      7.88 o 
   8  -4   7     1266.09     1345.39     26.84 o 
   9  -4   7      300.24      332.44     19.48 o 
  10  -4   7       17.27       21.01     13.73 o 
  11  -4   7      431.77      412.88     26.99 o 
  12  -4   7        0.04      -16.80     16.80 o 
  13  -4   7        2.80       40.40     23.46 o 
  14  -4   7      696.38      655.38     64.03 o 
  15  -4   7      754.28      971.32     72.86 o 
  16  -4   7        1.87       24.80     31.16 o 
 -16  -3   7      413.50      371.82     44.03 o 
 -15  -3   7      326.94      246.47     39.42 o 
 -14  -3   7     3591.47     4129.84     90.37 o 
 -13  -3   7        0.35      -18.71     18.71 o 
 -12  -3   7      463.84      402.88     24.76 o 
 -11  -3   7     4839.11     4776.83     66.29 o 
 -10  -3   7      275.53      227.48     16.73 o 
  -9  -3   7      298.46      286.84     16.96 o 
  -8  -3   7      888.62      816.00     24.28 o 
  -7  -3   7      635.51      700.98     12.98 o 
  -6  -3   7      601.56      612.52     11.02 o 
  -5  -3   7    29083.78    28424.37    148.63 o 
  -4  -3   7    20892.09    21367.46    109.04 o 
  -3  -3   7     7535.04     7605.58     46.22 o 
  -2  -3   7      730.49      772.32     10.60 o 
  -1  -3   7    21799.49    22471.75    133.81 o 
   0  -3   7     5867.89     5718.54     35.45 o 
   1  -3   7     6042.03     5790.56     34.10 o 
   2  -3   7    13283.61    13188.83     66.41 o 
   3  -3   7     2388.14     2292.67     17.95 o 
   4  -3   7     3933.14     3785.68     26.13 o 
   5  -3   7    16551.74    16092.09     84.55 o 
   6  -3   7      976.95      859.47     13.67 o 
   7  -3   7     1052.28     1107.79     22.81 o 
   8  -3   7      232.49      243.17     16.29 o 
   9  -3   7    12044.15    11727.67    108.98 o 
  10  -3   7     1816.96     1702.46     50.14 o 
  11  -3   7     1782.76     1670.91     40.13 o 
  12  -3   7      141.56       96.17     18.69 o 
  13  -3   7      161.29      148.47     27.37 o 
  14  -3   7     4293.95     4242.77    101.27 o 
  15  -3   7      416.25      346.27     37.67 o 
  16  -3   7       13.56       16.42     31.20 o 
 -16  -2   7      707.97      838.41     52.15 o 
 -15  -2   7        4.52       -3.35     23.50 o 
 -14  -2   7      299.60      296.29     32.75 o 
 -13  -2   7       17.73        3.82     19.23 o 
 -12  -2   7      354.78      406.05     24.00 o 
 -11  -2   7     1306.36     1366.43     34.94 o 
 -10  -2   7       69.55       77.96     15.73 o 
  -9  -2   7     7679.97     7791.90     83.27 o 
  -8  -2   7       62.46       59.83     19.26 o 
  -7  -2   7     3054.85     2985.65     41.29 o 
  -6  -2   7      769.14      866.32     11.50 o 
  -5  -2   7    41484.54    40690.61    217.98 o 
  -4  -2   7     5035.36     4878.22     33.56 o 
  -3  -2   7       37.45       26.67      5.69 o 
  -2  -2   7     3983.47     4553.60     34.10 o 
  -1  -2   7     7188.87     7062.60     37.17 o 
   0  -2   7     1226.00     1172.29     11.73 o 
   1  -2   7      540.45      633.28      9.23 o 
   2  -2   7    18419.93    18844.68     90.51 o 
   3  -2   7       13.33       41.83      4.41 o 
   4  -2   7     2095.59     2057.60     18.72 o 
   5  -2   7      191.91      254.47      8.36 o 
   6  -2   7     2882.02     2597.89     20.94 o 
   7  -2   7      764.64      727.21     20.46 o 
   8  -2   7    11052.57    11294.92    100.73 o 
   9  -2   7      428.78      445.59     19.61 o 
  10  -2   7       11.05       36.92     12.27 o 
  11  -2   7     1644.94     1531.16     53.64 o 
  12  -2   7     7067.05     7027.65     80.27 o 
  13  -2   7       27.85       36.46     23.08 o 
  14  -2   7     2487.13     2657.89     61.01 o 
  15  -2   7      656.16      670.67     39.48 o 
  16  -2   7        2.48       -0.24     30.99 o 
 -16  -1   7        6.82       -9.37     31.30 o 
 -15  -1   7     1442.96     1454.40     49.93 o 
 -14  -1   7      816.99      763.94     38.17 o 
 -13  -1   7      178.26      200.07     20.64 o 
 -12  -1   7      795.17      696.61     26.42 o 
 -11  -1   7     7782.66     8159.33     84.01 o 
 -10  -1   7     1279.44     1490.78     34.54 o 
  -9  -1   7     2324.64     2520.08     37.96 o 
  -8  -1   7     1489.25     1519.32     42.24 o 
  -7  -1   7     2179.72     2045.54     32.33 o 
  -6  -1   7     6180.13     6330.70     58.14 o 
  -5  -1   7    39013.79    39228.95    200.54 o 
  -4  -1   7     1615.29     1583.26     14.92 o 
  -3  -1   7     8025.02     8667.72     52.56 o 
  -2  -1   7        0.55        9.89      2.86 o 
  -1  -1   7      245.98      172.26      4.65 o 
   0  -1   7     1381.13     1379.96     12.52 o 
   1  -1   7     5609.79     5154.15     33.43 o 
   2  -1   7    18822.00    19833.07     98.81 o 
   3  -1   7       29.12       47.66      4.56 o 
   4  -1   7    32193.82    32599.44    165.32 o 
   5  -1   7      196.29      167.02      6.94 o 
   6  -1   7      639.43      584.50     10.17 o 
   7  -1   7    22760.48    22055.74    168.39 o 
   8  -1   7     8079.46     7812.50     72.54 o 
   9  -1   7     1881.35     1797.16     32.09 o 
  10  -1   7      496.34      469.74     20.47 o 
  11  -1   7      234.95      200.94     16.90 o 
  12  -1   7     6109.88     5930.40     78.81 o 
  13  -1   7     1119.10     1132.11     45.43 o 
  14  -1   7      210.51      233.52     31.62 o 
  15  -1   7      267.92      306.95     33.14 o 
  16  -1   7        7.77       53.06     27.26 o 
 -16   0   7      860.53      853.73     63.26 o 
 -15   0   7      633.96      646.54     33.87 o 
 -14   0   7      444.73      470.64     26.02 o 
 -13   0   7       21.01       29.15     15.44 o 
 -12   0   7     4306.55     4549.40     54.97 o 
 -11   0   7     6730.96     7145.32     84.10 o 
 -10   0   7     3127.55     3320.19     45.59 o 
  -9   0   7     1054.48     1055.90     26.73 o 
  -8   0   7        9.64        6.66      7.38 o 
  -7   0   7      850.06      913.95     19.95 o 
  -6   0   7     2971.41     3132.20     35.78 o 
  -5   0   7     1051.20      875.31      9.88 o 
  -4   0   7     9042.31     8742.21     55.57 o 
  -3   0   7       31.23       16.86      3.14 o 
  -2   0   7     8690.77     9132.25     53.67 o 
  -1   0   7    15719.90    15730.37     78.65 o 
   0   0   7     1897.80     2103.23     16.79 o 
   1   0   7     5026.19     5436.80     36.76 o 
   2   0   7     3437.38     3360.29     22.44 o 
   3   0   7    13733.79    13046.12     68.77 o 
   4   0   7     2747.99     2770.29     22.17 o 
   5   0   7     5933.78     6023.87     40.39 o 
   6   0   7      228.99      258.67     10.89 o 
   7   0   7    32369.03    31586.36    215.78 o 
   8   0   7     2879.56     2942.22     41.59 o 
   9   0   7      102.10      141.67     15.70 o 
  10   0   7      491.94      478.81     20.57 o 
  11   0   7     1030.45      998.48     25.22 o 
  12   0   7        0.87        3.86     20.31 o 
  13   0   7       53.53        4.89     22.44 o 
  14   0   7       18.28       18.06     25.14 o 
  15   0   7       20.16       -0.34     24.12 o 
 -16   1   7     4420.35     4649.72    126.03 o 
 -15   1   7     1560.12     1444.51     49.61 o 
 -14   1   7      355.91      395.28     23.46 o 
 -13   1   7      299.26      326.67     18.77 o 
 -12   1   7     1860.36     1936.40     35.63 o 
 -11   1   7        2.74       14.31     10.53 o 
 -10   1   7      594.79      636.39     20.95 o 
  -9   1   7     1040.79      973.70     35.08 o 
  -8   1   7      497.87      462.47     17.08 o 
  -7   1   7     4410.35     4458.74     46.29 o 
  -6   1   7     1057.13     1174.13     18.58 o 
  -5   1   7       80.87       72.10      3.84 o 
  -4   1   7    15801.36    15798.59     93.76 o 
  -3   1   7    14655.47    14815.27     76.78 o 
  -2   1   7    15457.02    15042.80     89.22 o 
  -1   1   7    14041.07    14662.52     73.97 o 
   0   1   7      197.47      244.70      5.66 o 
   1   1   7     6342.09     6329.95     37.28 o 
   2   1   7      723.27      767.44      9.50 o 
   3   1   7    34676.43    33844.49    164.06 o 
   4   1   7      154.66      223.50      6.62 o 
   5   1   7      827.66      818.44     12.60 o 
   6   1   7       84.84       47.32      5.31 o 
   7   1   7    17472.96    16454.84    124.60 o 
   8   1   7     2413.41     2477.63     36.60 o 
   9   1   7      459.38      462.23     24.56 o 
  10   1   7      778.41      758.71     30.86 o 
  11   1   7       10.57       17.94     15.46 o 
  12   1   7      325.82      230.62     27.63 o 
  13   1   7      955.25     1040.66     44.63 o 
  14   1   7      172.24      167.69     31.13 o 
  15   1   7        1.92       -1.25     27.60 o 
 -16   2   7     1681.65     1471.78     70.04 o 
 -15   2   7      557.40      406.00     39.18 o 
 -14   2   7     1139.03     1277.34     46.94 o 
 -13   2   7      176.76      162.37     17.33 o 
 -12   2   7      398.86      372.92     19.51 o 
 -11   2   7        3.12       11.74      9.03 o 
 -10   2   7       64.43       73.87      9.93 o 
  -9   2   7      946.89      938.71     19.28 o 
  -8   2   7      779.38      831.14     16.32 o 
  -7   2   7     7235.41     7425.16     56.90 o 
  -6   2   7    14405.94    14310.83     98.77 o 
  -5   2   7      762.02      743.56      9.76 o 
  -4   2   7     9360.85     9529.18     60.63 o 
  -3   2   7    59600.86    61900.08    299.32 o 
  -2   2   7       80.54      121.64      3.71 o 
  -1   2   7        7.31       -2.41      3.24 o 
   0   2   7     6009.99     6599.14     36.54 o 
   1   2   7    33041.83    32234.83    148.32 o 
   2   2   7     8890.66     8335.43     42.97 o 
   3   2   7     3669.14     3705.65     25.71 o 
   4   2   7    18711.88    18665.57     93.08 o 
   5   2   7      397.87      468.09      9.82 o 
   6   2   7      396.68      348.04     10.13 o 
   7   2   7      292.76      294.09     13.56 o 
   8   2   7     1978.96     2096.34     31.19 o 
   9   2   7     1680.43     1627.93     28.96 o 
  10   2   7     2859.36     2862.65     42.86 o 
  11   2   7      728.46      710.72     23.66 o 
  12   2   7       74.19       70.77     23.35 o 
  13   2   7     3154.34     3232.12     90.95 o 
  14   2   7      210.34      174.62     30.78 o 
  15   2   7     1067.22      952.59     49.84 o 
 -16   3   7       92.87       72.58     33.93 o 
 -15   3   7      537.80      498.87     40.60 o 
 -14   3   7       42.91      116.45     26.15 o 
 -13   3   7     1109.41     1144.70     48.73 o 
 -12   3   7      657.22      668.05     21.27 o 
 -11   3   7     1305.39     1365.52     24.71 o 
 -10   3   7     3886.61     4024.08     42.23 o 
  -9   3   7      249.40      286.10     14.36 o 
  -8   3   7     9425.80     9663.31     71.09 o 
  -7   3   7     8923.01     9066.87     55.51 o 
  -6   3   7     2425.84     2546.50     18.42 o 
  -5   3   7      764.27      857.01     10.46 o 
  -4   3   7    11529.81    11323.20     61.74 o 
  -3   3   7    11402.50    10945.13     56.36 o 
  -2   3   7     1969.37     2321.15     16.55 o 
  -1   3   7     8697.26     8990.17     49.23 o 
   0   3   7     3105.82     3010.89     21.48 o 
   1   3   7      411.80      339.57      8.19 o 
   2   3   7     2073.68     2042.13     18.01 o 
   3   3   7        4.95       -4.26      4.26 o 
   4   3   7     3795.84     4014.19     27.39 o 
   5   3   7       24.73       44.01      5.80 o 
   6   3   7      853.63      748.11     15.07 o 
   7   3   7      221.04      178.52     12.17 o 
   8   3   7     5648.83     5554.04     51.47 o 
   9   3   7     5866.49     5749.29     54.34 o 
  10   3   7     2539.57     2475.82     41.18 o 
  11   3   7     3856.25     3872.41     56.62 o 
  12   3   7      334.28      291.04     43.66 o 
  13   3   7     1529.91     1522.05     53.41 o 
  14   3   7      549.33      492.41     40.49 o 
  15   3   7     1787.63     1989.92     65.84 o 
 -16   4   7        0.82       13.10     29.42 o 
 -15   4   7      685.31      564.82     49.50 o 
 -14   4   7     1368.10     1356.41     31.84 o 
 -13   4   7      202.65      238.78     14.60 o 
 -12   4   7      736.44      768.32     26.88 o 
 -11   4   7     2893.24     2891.95     39.25 o 
 -10   4   7     2126.78     2298.06     28.15 o 
  -9   4   7     1979.41     1949.09     33.54 o 
  -8   4   7     3676.75     3932.79     32.14 o 
  -7   4   7     1543.42     1671.50     15.49 o 
  -6   4   7     3220.90     3522.06     25.41 o 
  -5   4   7       10.11       11.39      3.64 o 
  -4   4   7    59743.06    59762.61    266.97 o 
  -3   4   7      189.03      206.57      4.89 o 
  -2   4   7    21143.55    21934.79    101.01 o 
  -1   4   7      738.43      786.70     11.76 o 
   0   4   7     4805.46     4822.59     30.68 o 
   1   4   7     8892.55     9420.58     49.75 o 
   2   4   7    14246.93    14512.29     70.58 o 
   3   4   7      324.07      310.01      8.15 o 
   4   4   7      572.22      503.85     10.41 o 
   5   4   7     7818.45     7220.74     55.35 o 
   6   4   7      119.64       68.78      9.80 o 
   7   4   7      228.15      204.53     12.85 o 
   8   4   7     2970.13     3003.20     38.75 o 
   9   4   7    11046.67    10561.89     95.90 o 
  10   4   7      997.78     1038.78     32.04 o 
  11   4   7      186.84      134.74     18.35 o 
  12   4   7       45.78       27.46     24.79 o 
  13   4   7      256.56      276.69     34.53 o 
  14   4   7        2.78      -14.71     28.84 o 
 -16   5   7       56.93      121.43     32.25 o 
 -15   5   7     1014.15     1013.94     63.15 o 
 -14   5   7     4330.45     4441.03     61.36 o 
 -13   5   7       59.93       79.41     11.74 o 
 -12   5   7      603.47      636.20     20.25 o 
 -11   5   7     1894.77     1884.22     31.68 o 
 -10   5   7     4868.19     4983.22     53.13 o 
  -9   5   7      242.54      281.67     11.98 o 
  -8   5   7     1248.78     1130.02     14.26 o 
  -7   5   7     3224.86     3245.62     23.15 o 
  -6   5   7     1772.73     1902.29     23.04 o 
  -5   5   7     1243.91     1441.28     14.58 o 
  -4   5   7      426.96      335.42      6.09 o 
  -3   5   7      834.92      735.51      9.00 o 
  -2   5   7    26117.91    27370.64    124.43 o 
  -1   5   7    11558.01    11284.36     72.77 o 
   0   5   7     4674.86     4636.61     29.21 o 
   1   5   7      109.84       58.51      4.72 o 
   2   5   7     8559.34     8594.54     46.93 o 
   3   5   7     2011.45     2077.89     23.46 o 
   4   5   7     2288.02     2064.29     25.18 o 
   5   5   7     6751.75     6757.51     55.83 o 
   6   5   7      291.48      272.25     14.68 o 
   7   5   7      137.69      164.89     13.20 o 
   8   5   7     2799.87     2729.79     43.45 o 
   9   5   7     8318.75     8105.37     95.80 o 
  10   5   7      136.84      161.46     20.32 o 
  11   5   7      488.28      434.05     24.72 o 
  12   5   7       14.98       -5.72     24.06 o 
  13   5   7       73.01       30.92     28.98 o 
  14   5   7       84.59      158.02     33.83 o 
 -17   6   7      613.86      490.32     79.53 o 
 -16   6   7      263.55      271.06     44.75 o 
 -15   6   7     2176.88     2236.65     63.99 o 
 -14   6   7     3557.90     3557.44     55.34 o 
 -13   6   7      855.74      825.64     32.08 o 
 -12   6   7      920.45     1003.97     24.02 o 
 -11   6   7      101.73       80.58      9.89 o 
 -10   6   7     3007.56     2911.72     33.24 o 
  -9   6   7     2588.19     2571.02     36.53 o 
  -8   6   7     1192.25     1220.95     18.51 o 
  -7   6   7     8166.30     7594.76     53.21 o 
  -6   6   7      689.54      860.72     12.99 o 
  -5   6   7     6165.25     5981.02     33.48 o 
  -4   6   7    11191.15    11033.59     51.44 o 
  -3   6   7     4885.19     5197.99     30.13 o 
  -2   6   7     7116.89     7111.27     38.60 o 
  -1   6   7    19373.39    18629.82     88.09 o 
   0   6   7     2805.03     2828.96     21.26 o 
   1   6   7    10650.20    10375.25     53.10 o 
   2   6   7     2432.13     2358.45     20.68 o 
   3   6   7     4023.00     3952.57     32.23 o 
   4   6   7    15345.69    14706.83     97.47 o 
   5   6   7     1264.60     1191.87     22.47 o 
   6   6   7       76.43       57.18      9.60 o 
   7   6   7      258.69      266.19     15.96 o 
   8   6   7      561.21      533.16     22.74 o 
   9   6   7     1282.31     1149.56     35.37 o 
  10   6   7     1330.65     1541.29     40.82 o 
  11   6   7     1764.61     1851.11     70.18 o 
  12   6   7        0.55      -16.37     24.84 o 
  13   6   7      556.58      393.01     38.13 o 
 -17   7   7       11.99       94.14     61.34 o 
 -16   7   7       17.14      -11.96     52.94 o 
 -15   7   7     1625.74     1628.23     45.13 o 
 -14   7   7       95.04      110.01     17.57 o 
 -13   7   7     2162.56     2024.64     41.52 o 
 -12   7   7      591.67      625.06     22.76 o 
 -11   7   7     1454.71     1407.59     49.93 o 
 -10   7   7      196.62      170.41     13.87 o 
  -9   7   7      930.15      937.07     19.40 o 
  -8   7   7     1112.14     1074.38     18.28 o 
  -7   7   7        5.30        9.63      6.62 o 
  -6   7   7    15229.18    15229.09     93.67 o 
  -5   7   7      750.42      745.76     11.78 o 
  -4   7   7      693.34      647.29      9.99 o 
  -3   7   7     2387.76     2587.06     19.82 o 
  -2   7   7    19470.36    19053.25     93.18 o 
  -1   7   7     4508.40     4447.55     29.59 o 
   0   7   7      279.06      329.40      7.84 o 
   1   7   7     1101.14     1062.28     13.76 o 
   2   7   7     4567.30     4388.51     33.53 o 
   3   7   7       34.19       58.22      8.75 o 
   4   7   7      124.35      125.39     10.97 o 
   5   7   7      412.02      404.08     15.15 o 
   6   7   7     5647.44     5469.61     51.52 o 
   7   7   7       38.05       23.74     12.24 o 
   8   7   7        6.89       15.03     14.82 o 
   9   7   7     1177.69     1385.87     42.81 o 
  10   7   7     1970.58     2058.59     51.90 o 
  11   7   7     1357.29     1396.38     39.98 o 
  12   7   7      278.77      385.57     38.00 o 
  13   7   7      478.38      456.87     39.91 o 
 -17   8   7      323.34       65.32     63.34 o 
 -16   8   7      924.42     1088.71    154.34 o 
 -15   8   7      229.15      209.87     23.84 o 
 -14   8   7        9.96       -8.55     17.82 o 
 -13   8   7     4125.40     4136.37     67.37 o 
 -12   8   7       72.27      102.28     19.58 o 
 -11   8   7       37.35       33.10     11.17 o 
 -10   8   7      858.18      851.70     20.77 o 
  -9   8   7    13990.23    13648.95     93.20 o 
  -8   8   7     5249.64     5392.99     45.21 o 
  -7   8   7      222.04      254.81     11.34 o 
  -6   8   7     9232.81     9184.50     61.97 o 
  -5   8   7      182.21      174.45      8.05 o 
  -4   8   7     2435.18     2439.98     26.27 o 
  -3   8   7      857.26      914.83     13.80 o 
  -2   8   7    14584.17    14712.95     69.84 o 
  -1   8   7       44.77       42.00      5.24 o 
   0   8   7    11108.44    11618.79     54.00 o 
   1   8   7     2283.55     2227.31     22.45 o 
   2   8   7       44.65       37.39      7.52 o 
   3   8   7      322.86      271.85     13.17 o 
   4   8   7     2167.62     2390.86     31.76 o 
   5   8   7      454.31      440.69     21.94 o 
   6   8   7     1963.38     1876.81     29.28 o 
   7   8   7      956.49      876.77     28.34 o 
   8   8   7     1217.11     1114.16     32.09 o 
   9   8   7       51.71       35.16     21.13 o 
  10   8   7     3774.55     4146.83     74.52 o 
  11   8   7     1541.49     1550.06     42.82 o 
  12   8   7      289.81      196.69     33.38 o 
 -16   9   7      722.35      718.57     56.13 o 
 -15   9   7      741.53      664.77     36.05 o 
 -14   9   7      474.47      467.74     28.68 o 
 -13   9   7     1953.70     1925.65     53.06 o 
 -12   9   7     2387.31     2307.67     58.53 o 
 -11   9   7     1935.31     1901.92     46.25 o 
 -10   9   7       24.17        5.45     10.27 o 
  -9   9   7     4124.77     3929.82     42.56 o 
  -8   9   7     4438.61     4449.90     45.66 o 
  -7   9   7     1653.28     1566.50     25.84 o 
  -6   9   7       22.89       12.34      7.28 o 
  -5   9   7      474.36      470.36     12.83 o 
  -4   9   7        5.80        7.02      5.90 o 
  -3   9   7     5420.65     5303.93     38.02 o 
  -2   9   7     5997.38     6187.03     42.46 o 
  -1   9   7      200.00      206.36      7.81 o 
   0   9   7     2949.42     3091.68     25.61 o 
   1   9   7      309.19      350.27     11.58 o 
   2   9   7     1045.23     1073.75     19.67 o 
   3   9   7     2067.83     1900.43     29.07 o 
   4   9   7     7529.01     7516.34     65.68 o 
   5   9   7      376.72      427.29     17.26 o 
   6   9   7      983.06      859.87     23.65 o 
   7   9   7     1676.71     1736.86     39.01 o 
   8   9   7     2431.53     2434.33     49.70 o 
   9   9   7     1026.19      926.13     36.89 o 
  10   9   7     2253.39     2319.05     58.65 o 
  11   9   7     2591.82     2814.32     56.42 o 
  12   9   7       75.26        1.08     30.50 o 
 -16  10   7       13.85       26.76     35.95 o 
 -15  10   7      988.28      960.14     39.60 o 
 -14  10   7     1808.49     1801.34     49.15 o 
 -13  10   7     2372.00     2266.93     66.56 o 
 -12  10   7     1465.49     1349.80     49.39 o 
 -11  10   7      628.71      619.40     27.28 o 
 -10  10   7     3325.93     3381.04     44.78 o 
  -9  10   7       81.34       65.50     10.52 o 
  -8  10   7     3504.91     3470.11     40.69 o 
  -7  10   7     1585.17     1689.36     24.31 o 
  -6  10   7     1532.05     1435.78     20.14 o 
  -5  10   7     4871.10     4877.64     39.84 o 
  -4  10   7     1451.87     1480.53     23.98 o 
  -3  10   7      616.31      481.17     12.93 o 
  -2  10   7      280.90      305.44     11.74 o 
  -1  10   7    12045.06    12405.22     74.32 o 
   0  10   7     5684.50     5747.71     48.06 o 
   1  10   7      373.01      380.10     13.90 o 
   2  10   7     2898.91     2980.91     40.54 o 
   3  10   7     5283.67     5300.47     50.32 o 
   4  10   7     2327.63     2393.40     34.77 o 
   5  10   7      273.66      220.39     15.57 o 
   6  10   7      841.74      746.86     23.09 o 
   7  10   7      105.98       46.17     28.66 o 
   8  10   7      100.60       97.00     24.51 o 
   9  10   7       75.43       52.09     22.05 o 
  10  10   7      327.90      324.50     32.28 o 
  11  10   7      105.15       51.08     24.79 o 
 -16  11   7      284.28      395.62     51.33 o 
 -15  11   7       67.29        1.77     33.49 o 
 -14  11   7      218.10      206.94     26.28 o 
 -13  11   7     2922.79     2988.53     85.99 o 
 -12  11   7      221.15      168.95     22.29 o 
 -11  11   7     2243.73     2196.01     47.12 o 
 -10  11   7        2.97       19.82     13.93 o 
  -9  11   7      130.17       76.70     12.70 o 
  -8  11   7      474.27      424.73     16.41 o 
  -7  11   7     2791.92     2733.11     31.69 o 
  -6  11   7       35.49       26.54      8.77 o 
  -5  11   7     2984.87     2922.59     30.84 o 
  -4  11   7     3749.31     3792.08     35.96 o 
  -3  11   7     2254.40     2276.85     27.05 o 
  -2  11   7      718.87      613.42     17.96 o 
  -1  11   7     4219.18     4120.82     42.30 o 
   0  11   7     4893.58     4942.78     62.07 o 
   1  11   7     1130.13     1060.29     27.93 o 
   2  11   7      108.21      104.49     13.75 o 
   3  11   7     7502.72     7524.14     64.73 o 
   4  11   7      575.33      644.89     21.34 o 
   5  11   7        8.38       20.89     15.08 o 
   6  11   7     1704.18     1628.37     34.43 o 
   7  11   7      248.34      245.65     34.67 o 
   8  11   7     1159.99     1123.32     41.11 o 
   9  11   7      416.75      315.44     29.21 o 
  10  11   7        3.49      -24.33     24.33 o 
 -16  12   7        0.60      -28.17     56.79 o 
 -15  12   7      714.78      967.23     64.67 o 
 -14  12   7       27.80       20.72     21.56 o 
 -13  12   7      573.29      666.62     35.46 o 
 -12  12   7      102.62       79.11     20.76 o 
 -11  12   7     4663.47     4675.54     62.34 o 
 -10  12   7      689.91      668.70     26.09 o 
  -9  12   7       35.03       27.49     12.38 o 
  -8  12   7        9.47        0.01     11.54 o 
  -7  12   7     4207.08     4160.83     42.00 o 
  -6  12   7      237.30      242.14     12.95 o 
  -5  12   7     3116.48     3161.24     33.68 o 
  -4  12   7     1465.69     1504.64     23.89 o 
  -3  12   7     8487.34     8358.44     67.28 o 
  -2  12   7     2489.68     2458.83     35.79 o 
  -1  12   7     2007.25     2149.79     36.25 o 
   0  12   7     1754.68     1671.56     31.03 o 
   1  12   7       17.94        1.17     11.51 o 
   2  12   7      320.76      297.07     18.89 o 
   3  12   7      745.83      750.47     23.13 o 
   4  12   7      638.10      669.63     24.93 o 
   5  12   7       26.14      -15.08     15.08 o 
   6  12   7      760.47      749.19     33.58 o 
   7  12   7     2569.50     2664.43     56.77 o 
   8  12   7     1769.63     2053.15     51.69 o 
   9  12   7        3.38       14.29     23.55 o 
 -15  13   7      145.90      173.37     45.13 o 
 -14  13   7      723.29      881.92     51.42 o 
 -13  13   7      516.47      504.55     33.30 o 
 -12  13   7     6225.47     6481.04    110.86 o 
 -11  13   7      622.81      671.84     28.13 o 
 -10  13   7      197.67      186.72     20.55 o 
  -9  13   7     3276.65     3175.13     47.54 o 
  -8  13   7     2792.30     2790.99     36.10 o 
  -7  13   7     4570.71     4604.25     48.63 o 
  -6  13   7     1391.22     1406.53     23.62 o 
  -5  13   7     2823.08     2889.64     38.45 o 
  -4  13   7      545.46      476.68     18.63 o 
  -3  13   7      313.14      355.76     16.19 o 
  -2  13   7      634.35      635.27     20.72 o 
  -1  13   7      339.80      369.38     20.08 o 
   0  13   7      500.15      531.82     21.56 o 
   1  13   7      980.91     1032.59     29.44 o 
   2  13   7      908.81      897.75     31.39 o 
   3  13   7     1650.58     1551.96     38.05 o 
   4  13   7        4.70      -18.12     18.12 o 
   5  13   7      492.91      458.10     24.87 o 
   6  13   7     3146.75     3641.77     52.56 o 
   7  13   7      659.19      758.78     38.32 o 
   8  13   7       83.41       48.26     24.33 o 
 -14  14   7       73.85      148.71     43.84 o 
 -13  14   7      106.29      132.10     29.47 o 
 -12  14   7     2383.88     2332.50     55.36 o 
 -11  14   7     3586.92     3693.45     59.23 o 
 -10  14   7       24.20        9.07     18.30 o 
  -9  14   7      223.19      201.58     22.40 o 
  -8  14   7     1317.01     1237.82     29.24 o 
  -7  14   7       95.81       73.28     14.13 o 
  -6  14   7     1167.95     1135.74     24.13 o 
  -5  14   7        8.40        6.99     12.47 o 
  -4  14   7       21.21       11.64     12.83 o 
  -3  14   7     2492.61     2441.95     34.49 o 
  -2  14   7      296.84      245.89     22.06 o 
  -1  14   7      263.35      266.65     19.88 o 
   0  14   7        9.16        0.13     14.79 o 
   1  14   7     4586.65     4708.42     96.66 o 
   2  14   7       91.22       52.82     20.47 o 
   3  14   7     1226.51     1154.36     42.70 o 
   4  14   7      610.18      589.35     34.37 o 
   5  14   7     3635.38     3838.55     63.66 o 
   6  14   7      179.94      126.30     29.02 o 
   7  14   7      271.73      266.30     30.19 o 
 -14  15   7     1446.85     1591.95     82.05 o 
 -13  15   7      351.34      368.60     42.09 o 
 -12  15   7      322.52      320.43     30.77 o 
 -11  15   7     3720.84     3640.67     82.86 o 
 -10  15   7      100.83       66.71     20.90 o 
  -9  15   7     1094.93     1114.64     35.67 o 
  -8  15   7      222.23      218.91     18.39 o 
  -7  15   7      327.39      353.18     20.64 o 
  -6  15   7        0.97      -13.04     13.04 o 
  -5  15   7      188.61      133.91     16.16 o 
  -4  15   7     1060.44     1035.12     26.93 o 
  -3  15   7     2582.06     2715.98     44.08 o 
  -2  15   7      125.65       55.86     16.19 o 
  -1  15   7      415.02      329.92     22.73 o 
   0  15   7      326.02      346.40     27.06 o 
   1  15   7     6444.25     6973.38     91.36 o 
   2  15   7      117.42      125.32     23.08 o 
   3  15   7       14.03      -21.81     21.81 o 
   4  15   7       28.93       34.65     26.79 o 
   5  15   7     1994.08     2078.15     54.49 o 
   6  15   7        7.97       -2.87     32.47 o 
 -13  16   7        5.63       23.76     42.11 o 
 -12  16   7      188.38      196.64     28.83 o 
 -11  16   7     1155.75     1047.87     38.13 o 
 -10  16   7     2272.15     2182.52     49.79 o 
  -9  16   7     1905.06     1867.20     46.12 o 
  -8  16   7      612.39      641.97     33.99 o 
  -7  16   7      105.20       86.03     18.89 o 
  -6  16   7      951.80      908.15     31.31 o 
  -5  16   7     1911.11     2008.29     52.04 o 
  -4  16   7     2410.49     2435.43     45.57 o 
  -3  16   7     1793.78     1713.23     38.62 o 
  -2  16   7      441.19      439.36     25.09 o 
  -1  16   7     2267.62     2295.69     56.69 o 
   0  16   7      390.36      405.32     27.24 o 
   1  16   7      206.16      232.34     24.36 o 
   2  16   7      251.27      223.97     27.06 o 
   3  16   7       23.20       11.42     25.34 o 
   4  16   7     1595.42     1661.30     56.72 o 
   5  16   7       21.46       14.96     24.10 o 
 -12  17   7       81.92       88.83     29.61 o 
 -11  17   7        3.47       16.55     25.12 o 
 -10  17   7     3645.00     3837.11     73.31 o 
  -9  17   7      628.75      569.11     35.96 o 
  -8  17   7      135.72      132.13     21.12 o 
  -7  17   7      197.94      117.49     21.45 o 
  -6  17   7     2107.78     2132.75     43.61 o 
  -5  17   7     1302.39     1394.13     34.47 o 
  -4  17   7      937.13      943.11     34.89 o 
  -3  17   7      609.06      517.47     27.28 o 
  -2  17   7       37.77      -15.30     18.26 o 
  -1  17   7       25.73       12.96     19.39 o 
   0  17   7     2248.13     2522.26     51.91 o 
   1  17   7      309.73      371.88     36.03 o 
   2  17   7     1031.89     1007.36     43.41 o 
   3  17   7       53.60       53.42     29.30 o 
   4  17   7      210.34       68.62     89.81 o 
 -10  18   7     2420.98     2571.48    103.63 o 
  -9  18   7       43.88       76.55     27.41 o 
  -8  18   7      164.92      136.26     23.92 o 
  -7  18   7       38.88        9.40     20.23 o 
  -6  18   7     1828.56     2075.19     45.41 o 
  -5  18   7        8.23       10.77     22.08 o 
  -4  18   7      420.70      450.84     36.48 o 
  -3  18   7      106.49       63.76     23.69 o 
  -2  18   7        5.16       35.34     23.82 o 
  -1  18   7      977.85      939.79     41.05 o 
   0  18   7       56.23       64.68     27.70 o 
   1  18   7      441.05      434.89     37.25 o 
   2  18   7      387.23      261.16     34.75 o 
  -8  19   7      386.66      337.13     30.78 o 
  -7  19   7       10.51       20.78     21.30 o 
  -6  19   7        6.02       56.69     22.80 o 
  -5  19   7       13.64       38.90     24.74 o 
  -4  19   7      185.35      212.62     32.70 o 
  -3  19   7       47.49       92.98     26.60 o 
  -2  19   7      803.82      782.40     40.60 o 
  -1  19   7     1478.18     1583.60     74.17 o 
   2 -20   8        6.62      -15.31     25.08 o 
   3 -20   8      180.43      199.69     27.86 o 
   4 -20   8      126.82       57.41     25.03 o 
   5 -20   8      272.81      321.72     39.55 o 
  -2 -19   8     1644.03     1649.14     67.51 o 
  -1 -19   8        2.86        8.24     21.87 o 
   0 -19   8      596.89      506.54     31.24 o 
   1 -19   8        2.48       20.29     21.94 o 
   2 -19   8      114.59      129.72     24.94 o 
   3 -19   8     1822.44     1776.35     70.42 o 
   4 -19   8     1067.15     1156.36     40.23 o 
   5 -19   8       17.33       26.33     21.95 o 
   6 -19   8       24.16       68.41     26.46 o 
   7 -19   8     3960.17     4339.25     83.28 o 
   8 -19   8       75.63       41.00     30.44 o 
  -4 -18   8        0.07      -11.21     23.01 o 
  -3 -18   8      240.87      243.36     26.08 o 
  -2 -18   8      169.03      213.75     24.79 o 
  -1 -18   8      569.74      622.58     35.19 o 
   0 -18   8     3045.98     2995.09     52.54 o 
   1 -18   8     2451.59     2384.55     47.42 o 
   2 -18   8       31.68       94.41     19.65 o 
   3 -18   8     3352.14     3397.17     55.00 o 
   4 -18   8       55.12       48.18     20.17 o 
   5 -18   8      797.85      778.10     34.04 o 
   6 -18   8      323.24      298.04     29.96 o 
   7 -18   8     1470.76     1429.97     43.31 o 
   8 -18   8        1.78       25.25     22.91 o 
   9 -18   8       28.42       30.96     25.09 o 
  10 -18   8      161.81      133.57     27.52 o 
  -6 -17   8      532.05      425.40     48.62 o 
  -5 -17   8      231.99      156.02     25.92 o
[truncated: 809,902 more chars]
